# Supplementary material for: Noncatalytic functions of ISOAMYLASE 1 and 2 affect the proportion of insoluble and soluble α-polyglucans in maize
Source: Plant Cell. 2025 Sep 22;37(10):koaf220. doi: 10.1093/plcell/koaf220 (PMC12510319; doi:10.1093/plcell/koaf220)
Supplement: koaf220_Supplementary_Data [file koaf220_supplementary_data.zip]

Archive with 5 entries (5 files):
- Supp Combined.pdf
- Supplementary Data Set S1.aln.fa
- Supplementary Data Set S2.nwk
- TPC-2025-0595R1_Supplementary Data Set S3.xlsx
- TPC-2025-0595R1_Supplementary Data Set S4.xlsx
