# Supplementary material for: Noncatalytic functions of ISOAMYLASE 1 and 2 affect the proportion of insoluble and soluble α-polyglucans in maize
Source: Plant Cell. 2025 Sep 22;37(10):koaf220. doi: 10.1093/plcell/koaf220 (PMC12510319; doi:10.1093/plcell/koaf220)
Supplement: koaf220_Supplementary_Data [file koaf220_supplementary_data.zip › Supplementary Data Set S1.aln.fa]

>Arabidopsis_thaliana_an_NP_181522_1_taxo_Eukaryota_Viridiplantae_Streptophyta_Streptophytina_Embryophyta
NFSVYSTNSVICLIEIQLGHVWHVFLYGYRFDGHYYNILLDPYAKAIIFDWEGDMHLKLPQKDLVIYEMHVRGFTRESSKIEPGTYQGVAEKLDHLKELGINCIELMPCHEFNELWGYSTIGFFSPMRYASRAINEFKILVKEAHKRGIEVIMDVVLNHTAEIFSFRGVDNVYYMLYNYSGCGNTFNCNHPVVRQFILDCLRYWVTEMHVDGFRFDLGSIMSRSISCPPVIDMISNDPILRGVKLIAEAWDAGGIWSEWNGKFRDVVRQFIKGTFSGAFAECLCGSPNLYQPWHSINFICAHDGFTLADLVTYNNKNNLANGEENNDNHNYSWNCGRLRKRQMRNFFVSLMVSQGVPMIYMGDEYGHTKGGNNNTYCHDNYMNYFRWDDFFRFCILIKSRFVAFSLVEIYVAFNTSSLPNVDTSKPSPPMLSYSSIIL
>Arabidopsis_thaliana_an_NP_171830_1_taxo_Eukaryota_Viridiplantae_Streptophyta_Streptophytina_Embryophyta
NFSFFSRSSTLCLYELDLGDVWHASRYGYRCKDVDVPIVLDPYATVVGFDWGEDVSPNIPLEKLLVYRLNVKGFTQRSSKLPAGTFSGVAEKVSHLKTLGTNAVLLEPIFSFSEQ----PFHFFSPMIYGPSAVNSMKVMVKKLHSEGIEVLLEVVFTHTAD--ALRGIDDSYYYK---LDSKSYLNCNYPVVQQLVLESLRYWVTEFHVDGFCFINASSLLRGLSRPPLVEAIAFDPLLAETKLIADCWDPLERWAELNTRYCRNVRNFLRGRVLSDLATRICGSGDV--PAFSFNYISRNSGLSLVDIVSFSPE---LASE-------LSWNCGQRRLKQIRNFLFIQYISLGVPVLNMGDECGISTRGSPLL-ESRKP---FDWNQITQFIFMTSSKFLALEIKDLFIGFNASVLPSVDTALPFPEMKPYSCTLF
>Arabidopsis_thaliana_an_OAP01015_1_taxo_Eukaryota_Viridiplantae_Streptophyta_Streptophytina_Embryophyta
NFALFSQNATLCLSELVLGDTWHICLYGYRVDGHRFILLLDPYAKLVKFDWG---FPNIPEKDLVIYEMNVRAFTAESSGMDGGSYLGFIEKIPHLQDLGINAVELLPVFEFDELWGYSTVNFFAPMRYASKASKEFKEMVKALHSAGIEVILDVVYNHTNETTSFRGIDNVYYMLLNFSGCGNTLNCNHPVVMELILDSLRHWVTEYHVDGFRFDLASVLCRALSAPPLIRAIAKDSVLSRCKIIAEPWDCGGRWAEWNGMYRDDVRRFIKGDMKGSFATRVSGSSDLYQPYHGVNFVIAHDGFTLRDLVSYNFKHNEANGEGGNDNDNHSWNCGSLRTRQMKNFHLALMISQGTPMMLMGDEYGHTRYGNNNSYGHDTSLNNFQWKNHFRFFEVIKSKFLAFTLHDIYVAFNAHLIPQADTNLESPNVAPFSSILL
>Oryza_sativa_Japonica_Group_an_XP_015650242_1_taxo_Eukaryota_Viridiplantae_Streptophyta_Streptophytina_Embryophyta
NFAVYSAGASLCLFEVPLGNVWHVFLYGYRFDGQYFNVVVDPYAKAVIFDWQGDLPLRYPQKDLVIYEMHLRGFTKSSSNVEPGTYIGAISKLDYLKELGVNCVELMPCHEFNELWGYSTINFFSPMRYSSDAINEFKTFVREAHKRGIEVIMDVVFNHTAEILSFRGIDNTYYMLYNYSGCGNTFNCNHPVVREFIVDCLRYWVTEMHVDGFRFDLASIMTRGLATPPLIDMISNDPILGDVKLIAEAWDAGGIWSEWNGKYRDIVRQFIKGTFAGGFAECLCGSPHLYQPWHSINFVCAHDGFTLADLVTYNKKYNSSNGEDNRDNHNLSWNCGRLRKRQMRNFFVSLMVSQGVPMFYMGDEYGHTKGGNNNTYCHDHYVNYFRWDDLQRFCLMTKSRFVAFSTKEIYVAFNASGLPEVDTGKPAPPMLSYSSIIL
>Heterocapsa_triquestra_Strain_CCMP_448_an_CAMPEP_0195058776_taxo__Eukaryota_Sar_Alveolata_Dinophyceae_Peridiniales_Heterocapsaceae
NFSIVAPDVELMLEFLKLGPVWHVERYAWLLDAKR---IIDPCARMLDFNWEGINKPGLELKDLIIYEAHVRSFTRADSGVHAGTFRGFLEKIPHLLRLGVNCVELLPIFEFDETWGYSTCSYYVPMRFASAAVVEFKTLVRELHRYGIEVVLDVVFNHTGEWHSLSAVAEHYYLMTNYTGCGNTINANSPVCAEWIVDCLRYWAIEMQVDGFRFDLASSLTRMVQDPLFVKKMANDPLLADVKLIVEPWDCAWRFAEWNGKYRDIVRRFIKGDMKGQFATRICGSADLYQACHSINFVTAHDGFTLRDLVSYNNKDNKDNNEESGEDTNNSWNCGALRDRQMRNLMCALFMSAGTPMMLMGDEYGRTQCGNNNTWCQD-SLNWFSWEGLLRFNLLTSYNFVSFVLT-LLVAFNAGRLPHIDTNLPAPLMNPYSCLVL
>Cyanoptyche_gloeocystis_Strain_SAG4_97_an_CAMPEP_0196668092_taxo_Eukaryota_Glaucocystophyceae
NFAIHTDERVLYLVALSLGFTWRVQLYAY---------VLDPYARLIDFDWEGVPAPGRTMRELVIYEMHVRGFTISSSRLSRGTFLGIIEKIPHLVALGVTAVELLPMFEFDETWGYGSESFFAPMRYGVAALDEFKLMVRELHRAKIEVILDVVYNH-AS--AFDSLARHYFILCNYTGCGNTMACNQPITTEMVLDSMRYWALEMQVDGFRFDIATILGRGMDDPPCIRQMFEEPALKSKKLIMEPWDAD-RFSEWNAYFRDQVRDYIKGTNQ-HIATRLAGSADLYQPLFSVNFITAHDGFTLRDLVTYNVKHNEGNAENNTDNENISWNCGRLRMQQMKNFHVALMVARGIPMVHMGDEYMHTRAGNNNPYNQDNELNWFLWDDFFHFFGMIHSKFLAFSLWALYVAFNPSTLPTVDTAFMAPLLGP------
>Brandtodinium_nutriculum__Strain_RCC3387_an_CAMPEP_0198498764_taxo__Eukaryota_Sar_Alveolata_Dinophyceae_Peridiniales
NFSLNAPGSQLLLVYLRLGATWHMERYAWLLNAPR---AIDPYARELDFDWQGVKSPGYHLRELIIYEAHVRGFTRPDSGLEAGTFMGFIEKIPYLLKLGINCVELLPVFEYDETWGYSTVAFFVPMRFADSAIVGFKTLVRELHRVGIEVMLDVVFNHTAEWHSWKSISKNYYLLTNYTGCGNTMNANDGMCADWIVSCLKYWALEMHVDGFRFDLASAMCRGQSEPDVIKRMSNDPELKHVKLVAEPWDCSWRWAEWNGKFRDTVRSFLKGDMKGEFATRICGSSDLFKPGHSVNFITAHDGFTLKDLVSYNGKHNTCNGEDSGDDHNNSWNCGHLRERQMRNFLVALLLGVGTPMMVFGDEYGRSQRGCNNGWCQD-ALSWFSWSRLFRFTVLIAYNYICYVLHGLLFAFNSGDLPVVDTNLPPPGLHPYSCIVL
>Karlodinium_micrum__Strain_CCMP2283_an_CAMPEP_0169081642_taxo_Eukaryota_Sar_Alveolata_Dinophyceae_Gymnodiniales
NFALRAPGSKLVLWYVQLGDVWHIERYAWLLDDSKGKYIIDPCARALDFDWQGVVSPGYDLRDLIIYEAHVRGFTKPDSGISAGTYQGFLEKIPYLVELGINCVELLPIFEFDETWGYSTVNFYVPMRFNAGAIVGFKTLVRELHRVGIEVILDVVFNHTAEWHSLAAIAKQYYILTNYTGCGNTINANDPMCAEWICDCLRYWVSDMHVDGFRFDLASALTRGQSEPLLLKKIAQDETLKKTKLIAEPWDCSWRWAEWNGKFRDAARQFMKGDTKGEMATRLCGSSDLFKPYHSINFITAHDGFTLADLVSYNGKHNACNGENSGDDHNNSWNCGHLRGKQHRNFLVALLLGVGTPMLTYGDEYGRSQHGCNNGWCQD-AISWFSWSKLLRFCLLIRYNFLSYVLHGFLIAFNAGFLPEIDTNLTSPGMQPYSCIVL
>Scrippsiella_trochoidea__Strain_CCMP3099_an_CAMPEP_0115210052taxo_Eukaryota_Sar_Alveolata_Dinophyceae_Peridiniales_Peridiniaceae
NFSLLAPGSELLIEALRLGVAWHVERYAWL--EKY---IVDPCARVLDFDWEDVEAPGLELKDLIIYEAHVRGFTRPDSGVEAGTFLGFIQKIPHLLRLGVNCVELLPIFEFDETWGYSTVSFYVPMRFSAAAVVEFKTLVRELHRHGIEVILDVVFNHTGEWHSLSAIADHYYLMTNYTGCGNTVNANNPTCAEWICDCLRYWAVEMRVDGFRFDLAASLCRGLQEPPLVSRIANDPYMAHCKLISEPWDCSWRFAEWNGKFRDTVRRFIKGDTKGDFATRLCGSADLYEPCHSVNFITAHDGFTLRDLVSYHKKVNAENAEESGEDNNISWNCGDLRARQVRNFMVALFLSAGTPMLLAGDEYGRSQSGNNNTWCQD-ARNWFSWSGLFRFCFLISYNFISFILT-LLVAFNAGALPPIDTHLAAPLMTPYSCIVL
>Crypthecodinium_cohnii__Strain_Seligo_an_CAMPEP_0206439618_taxo_Eukaryota_Sar_Alveolata_Dinophyceae_Gonyaulacales
NFVLDAPGRNLVLIMVPLGDTWHIEKYAWLLDALR---IIDPCAKVLDFDWQGVKPPGLHMKDLVIYEAHVRGFTKPDSCLTAGTYAGFIEKIPHLLRLGINCVELLPVFEFDETWGYSTVSFYCPMRFSSGAIVGFKTLVRELHRQGIEVILDVVFNHTAEWHSLSAIAKRYYILTNYTGCGNTINANDGLCTEWIVECLRFWVEEMHVDGFRFDLASALTRGQPDPWLMRRIAQEPGLNRAKLIAEPWDCSWRWAEWNGIFRDTVRRFIKGDMKGDFATRICGSSDLFEPFHSINFITAHDGFTLRDLVTYNGKHNECNGENSGDDHNNSWNCGHMREKQIRNFLVALLLSAGTPMLTFGDEYGRSQRGCNNGWCQD-ALSWFSWSKLLRFTRLIGYNYVCYILHALLIAFNAGDLPKIDTNLPPPGLQPYSCIVL
>Alexandrium_monilatum__Strain_CCMP3105_an_CAMPEP_0175492794_taxo_Eukaryota_Sar_Alveolata_Dinophyceae_Gonyaulacales_Pyrocystaceae
---------------------WHAERYGWFLDAQL---VLDPCAHALDFSWEGVHSPGLQLKDLVIYETHVRSFTRPDSGVSAGTFLGLIEKIPHLLRLGVNCVELLPIFEFDETWGYSTAAFFAPMRFAAAAALEFKTMVRELHRHGIEVVLDVVFNHTGEWHSLAKIAEHYYLLTNYTGCGNTVNANDPICSEWICECLRYWAIEMGVDGFRFDLAASLARGSNDPPFVGRLVHDPLLQHVKLIAEPWDCG-RFAEWNGKFRDTVRRFIKGDMKGDFATRICGSADLYQPCHSINFMTAHDGFTLRDLVSYNEKHNRLNGEESGEDNNLSWNCGFLRERQMRNMLVALFLSAGTPMLTMGDEYGRSLGGNNNTWNQD-KLNWFSWEGLLRFSLLISYNFISFVLHALLVAFNAGRLPGIDTNLESPLMTPYSCIVL
>Symbiodinium_natans_an_CAE7466718_1_taxo_Eukaryota_Sar_Alveolata_Dinophyceae_Suessiales
NFSILAPESTFILEQLQLGNTWHIQRYAWRVDENS---VLDPCGRCLTFDWQGVTSPGYALKDLVIYEAHVRSFTKKDSGVKAGTFLGFIEKIPHLVSLGINCVELLPIFEFDESWGYQTCAYYVPMRFSVAAIVEFKTLVRELHRNGIEVVLDVVFNHTGEWNCLAKIAAHYYLLTNYTGCGNTVNANNPNCAEWIVDCLRYWALEMHVDGFRFDLASSLTRGMPDPPLINRLTNDPCLQHVKLIAEPWDCAWRWAEWNGKFRDTVRGFIKGDMKGQFATRVCGSPDLYEPCHSINFITAHDGFTLRDLVSYNKKNNHLNNEESGDDQNLSWNCGKLRDQQMRNMLLALLLSAGTPMITSGDEYGRSQGGNNNTWCQD-ELNWFSWESLLRFFRAICYNFLSFILHALLVAFNAGHLPPVDTSLPAPVMTPYSCIIL
>Symbiodinium_natans_an_CAE7022281_1_taxo_Eukaryota_Sar_Alveolata_Dinophyceae_Suessiales
NFTLDAPGRSLYLVYLQLGDTWHVQKYMWILDATR---ILDPCAKCLDFDWQGVKPPDHHLKDLVIYETHVRGFTRPDSKLQAGTFLGFIQKIPHLLKLGVNAVELLPVYEFDETWGYSTVNFYVPMRFSSAAIVGFKTMVRELHRQGIEVILDVVFNHTAEWHSWAAIAKRYYILTNYTGCGNTVSANDPMASDWIVDCLCYWVDEMHVDGFRFDLASALTRGSMDPLLMRKMAQEPKLQRAKFIAEAWDCSWRWAEWNGIFRDTIRCFIKGDKKGDFATRICGSSDLFKPFHSINFITAHDGFTLKDLVSYNGKHNACNGENSGDDHNNSWNCGHLRNRQMRNFLVALFMSAGTPMILYGDEYGRSQRGCNNGWCQD-ARCWFSWSQLNRFVLLISYNYICYVLHGLLVAFNAGDLPTIDTNLAPPVMQPYSCIVL
>Prorocentrum_minimum_Strain_CCMP2233_an_CAMPEP_0176785888_taxo_Eukaryota_Sar_Alveolata_Dinophyceae_Prorocentrales_Prorocentraceae
NFALCAPGSRLALAFLQLGDTWHVEKYAWLLDAKR---IVDPCAKELDFDWQGVQSPGLAMKDLVIYEAHVRGFTAPDSGLAAGTFLGFVEKIPHLLKLGINCVEFLPVFEFDETWGYSTVAFFVPMRFSNGAIVGFKTLVRELHRQGIEVILDVVFNHTAEWHSMSAVSKRYYLLTNYTGCGNTMNANDGLCADWICECLRYWVRDMHVDGFRFDLASSLCRGQREPHLIKKMLNDPVLSRTKLIAEPWDCSWRWAEWNGVWRDTVRRFIKGDMKSEFATRMCGSSDLYRPFHSINFITAHDGFTLYDLVSYNEKHNLCNGENSGDDHNNSWNCGALRDRQMRNFLAALFLSIGTPMMVFGDEYGRTQHGCNNGWCQD-SLSWFSWDRLLRFCLLIAYSYLCWVLHGILIAFNAGDLPPVDTNLPSPSMAPRSCIVL
>Triticum_aestivum_an_XP_044427071_1_taxo_Eukaryota_Viridiplantae_Streptophyta_Streptophytina_Embryophyta
NFAVYSGGATLCLFEVPLGNVWHVFLYGYRFDGHYLNVVVDPYAKAVIFDWEGDLPLRYPQKDLVIYEMHLRGFTKDSSNVEPGTFIGAVSKLDYLKELGVNCIELMPCHEFNELWGYSTINFFSPMRYTSDAINEFKTFVREAHKRGIEVILDVVFNHTAEILSFRGVDNTYYMLYNYSGCGNTFNCNHPVVRQFIVDCLRYWVTEMHVDGFRFDLASIMTRGLVTPPLIDMISNDPILGGVKLVAEAWDAGGVWSEWNGKYRDIVRQFIKGTFAGGFAECLCGSPHLYQPWHSINFVCAHDGFTLADLVTYNNKYNLPNGENNRDNHNLSWNCGRLRKRQMRNFFVCLMVSQGVPMFYMGDEYGHTKGGNNNTYCHDSYVNYFRWDDLHRFCLMTKSRFVAFSMKEIYVAFNTSELPEVDTGKPAPPMLSYSSVIL
>Zea_mays_an_XP_008678357_1_taxo_Eukaryota_Viridiplantae_Streptophyta_Streptophytina_Embryophyta
NFAVYSSGASLCLFEVPLGNVWHVFLYGYRFDGQYYNVVVDPYAKAVVFDWQGDLPLGYHQKDLVIYEMHLRGFTKNSSKTKPGTYIGAVSKLDHLKELGVNCIELMPCHEFNELWGYSTINFFSPMRYSSGAINEFKAFVREAHKRGIEVIMDVVFNHTAEILSFRGIDNTYYMLYNYSGCGNTFNCNHPVVREFIVDCLRYWVTEMHVDGFRFDLASILTRGLVAPPLIDMISNDPILGNVKLIAEAWDAGGVWSEWNGKYRDTVRQFIKGTFAGAFAECLCGSPQLYQPWHSINFVCAHDGFTLADLVTYNSKYNLSNGEDNRDNHNLSWNCGRLRKRQMRNFFVCLMVSQGVPMFYMGDEYGHTKGGNNNTYCHDHYVNYFRWDDLYRFCLMTKSRFVAFTMKEIYVAFNTSGLPEVDTGKEAPPMLSYSSIIL
>Oryza_sativa_Japonica_Group_an_XP_015612255_1_taxo_Eukaryota_Viridiplantae_Streptophyta_Streptophytina_Embryophyta
NFALFSQHASLCLKEFVLGDIWHVILYGYRVGGHRFTVLLDPYAKLVSFDWG---LPNLPEADLVIYEMNVRAFTAESSGLDRGSYLGLIDKIPHLLELGVNAVELLPVFEYDELWGYSTINFFAPMRYASAASKELKQMVKELHKAGIEVILDVVYNHTNEMTSFRGIDNVYYMLLNFSGCGNTLNCNHPVVKELILDSLRHWVEEYHIDGFRFDLASVLCRGLDAPPLIKEIAKDAVLSRCKIIAEPWDCGGRWAEWNGKYRDDLRRFIKGDMKGVFATRVSGSADLYQPYHGVNFVIAHDGFTLCDLVSYNLKHNDANGEGGCDNDNFSWNCGSLRSRQMKNFHVALMISQGTPMMLMGDEYGHTRYGNNNSYGHDTCINNFQWEGHFRFFEMIKSKFLAFTVHDIYLAFNAHVIPPVDTNLESPRIAPYSSILL
>Triticum_aestivum_an_XP_044381697_1_taxo_Eukaryota_Viridiplantae_Streptophyta_Streptophytina_Embryophyta
NFAIFSQNASLCIKEFALGDIWHVSLYGYRVNGHRFIILLDPYAKLVSFDWG---LPHLPETDLVIYEMNVRAFTAESSGLDRGSYLGFIDKIPHLLELGVNAVELLPVFEFDELWGYSTINFFAPMRYASAASRELKQMVKALHKAGIEVILDVVYNHTNEVTSFRGIDNVYYMLLNFSGCGNTLNCNHPVVMELVLDSLRHWVTEYHIDGFRFDLASVLCRGLDAPPLIREIAKDSVLSRCKIIAEPWDCGGRWAEWNGKYRDDLRRFIKGDMKGVLATRVSGSADLYQPHHGVNFIIAHDGFTLCDLVSYNLKHNDANGEGGRDNDNFSWNCGALRSRQMKNFHVALMISQGTPMMLMGDEYGHTRYGNNNSYGHDTCINNFQWGGHFRFFEMIKSKFLAFTIHDIYLAFNAHVIPPVDTNLESPRIAPFSSILL
>Triticum_aestivum_an_XP_044334421_1_taxo_Eukaryota_Viridiplantae_Streptophyta_Streptophytina_Embryophyta
NFALYSRSAKLCLYEIELGHVWHVSSYGFRC--GLFHPLLDPYAKVIGYNWGRDKRPCLPLEKLVVYRANVALFTKKSSGLPAGTFSGVTAKIEHFRSLGVNAVLLEPVFQFDQV----PYHFFSPMSYGGSAITAMKDMVKAMHRNGIEVLLEVVFTHTAEMISISGIDNSYYIA---C-KSGILNCNSPVTQNLILDSLRHWVIDFHVDGFCFINAPFLVRGLSRPPLLESIAFDPVLSKTKIIADPWSPLGRWAEMNTRFSIDVRNFLKGELISDLATRLCGSGDL--PAFSFNYVSRNSGLTLVDLVSFSGD---LASE-------SSWNCGQKRLRQIRNFIFILFVSLGIPILNMGDECGHSSAGSTSY-KDRVP---LNWKEVTGFIFLAASKFLCMHIIDLYICFNANTLPAVDTSLALPEVKAHSCVLF
>Zea_mays_an_PWZ18327_1_taxo_Eukaryota_Viridiplantae_Streptophyta_Streptophytina_Embryophyta
NFAVYSKIAKLCLFEIELGDVWHVSRYGFRS--GLFRPLLDPYAKVIGYDWGRDKHPCLPLEKLVVYRANVALFTKRSSRLAAGTFSGMSAKVEHFRHLGVNAVLLEPVFPFHQV----PYHFFSPMLYSSSAIKSMKDMVKTMHRNGIEVLLEVVFTHTAEMISLRGIDGSYYIA---C-KASVLNCNHPVTQKLILDSLRHWVLDFHVDGFCFINAPFLVRGLSRPPLLEAIAFDPVLSKTKIIADPWSPLDRWAEMNTRFSMDVRKFLKGELISDLATRLCGSGDL--PAFSFNYVSRNSGLTLVDLVSFSDE---LASE-------FSWNCGQTRLRQIRNFLFILFISLGIPVLNMGDECGNSAAGSTSY-KDRGP---LNWKEVTGFIFLSASNFLCLHINDLYICFNANTLPAVDTSLAFPQVKAHSCVLF
>Oryza_sativa_Japonica_Group_an_BAS93869_1_taxo_Eukaryota_Viridiplantae_Streptophyta_Streptophytina_Embryophyta
NFAVYSKNANLYLYEIDLGNVWHVSSYAFCC--G--RPLLDPYAKVIGYNWGRDRHPRLPLEKLVVYRANVALFTKRSSGLPAGTFTGLSAKVEHFRSLGVNAILLEPVFPFHQV----PYHFFSPMLYSSSAIKSMKDMVRVMHRNGIEVLLEVVFTHTAETISMRGIDNSYYIA---C-KASILNCNHPVTQKLILDSLRHWVLDFHVDGFCFINAPFLVRGLSRPPLLEAITFDPVLSMTKIIADPWSPLDRWAEVNTRFSIDVRKFLKRELISDLATRLCGSGDL--PAFSFNHVSRNSGLSLVDLVSFSDD---LLSE-------SSWNCGQTRLRQIRNFLFILFVSLGVPVLNMGDECGHSAAGSVSY-KDRGP---LNWREVTGFIFLTASNFLCMHINDLYICFNANALPAVDTSLAFPHVEAHTCVLF
>Cyanophora_paradoxa_CCMP329_an_g22709_t1_taxo_Eukaryota_Glaucocystophyceae_Cyanophoraceae
NFAICSTTAKLILWAFTLGFVWHIGHYGFRVN----GVIADPYAKCLAFDWDGDLPPRVPEEDLIIYEMHVRGFTYQSSKVGRGTYMGVVDKIPHLRELGINCVELLPVFEWNELWGYSTENFLAPMRFATNAVHEFKTMVRELHRAGIEVILDVVFNHTAEVLSFRALDEVWYIHHNYSGCGNTVNANHPIVVQFILDSLRYWVTEMHVDGFRFDLASILCRDLARPPVVEAIALDPVLGGCKLMAEPWDAGGHWAEWNGKYRDAIRKFIKGGLVGQFATRLCGSQDLYGPYHSINFVTCHDGFTLYDLVAYNAKHNFDNGENNQDNDNDSWNCGSLRQRQMRNMHLCLMLSHGTPMMLSGDEYGHTKNGNNNTWCQDSELNWFLWDGLFRFFMTNKSRFVAFVVKDIFAAFNCYKLPPVNTSKASPNIPPYTAIVL
>Cyanophora_paradoxa_CCMP329_an_g13138_t1_taxo_Eukaryota_Glaucocystophyceae_Cyanophoraceae
NFAVHTDGRVVLLWVLELGFVWHVELYAL-------VPVIDPYARLLDFDWQGVAPPNIPFSDLVIYEMHVAGFTAPSSGTRRGTFRAMIERIPHLVELGVNCVELMPVFEWDERWGYSHVSFMAGMRFAGAALREAKTLVRELHRAGIEVILDVVYNHTGG-TAFEALARHYYILTNYTGCGNTVNASHPATLELILESLRFWAEEVQVDGFRFDLAPVLARGQHQPVVHEMFTQRPQLRGKKLIVETWELDSAIHEWNGRFKESVRAFVRGA-NEDFATRLAGSADYYQPEFSINFVTCHDGFTMRDLVSYAVKHNEGNGEANRDNDNQSWNCGALRGRQMKNFAVALLVARGVPMLLSGDEYGHSKGGNNNTWNQDNELNWFDWGDLFRFWRMIASRFLAFSLHALYVAFNSSAPPPADTALRSPAMAPHSAIIL
>Cyanophora_paradoxa_CCMP329_an_g5785_t1_taxo_Eukaryota_Glaucocystophyceae_Cyanophoraceae
------------------G-----------------------------FDWQGVSAPKIAQKDLVIYEMHVRGFTADES--MRGTYLGVIERIPHLKDLGVTAIELLPTFEFDETWGYCTENFFAPMRFASHAVREFKEMVRELHRAGIQVILDVVYNH-AS--SFETLARQYYILCNYTGCGNTVNCNGPVAADMICDSLRHWALEMGVDGFRFDLAPILGRGLEEPPVLKRITETPDLK-------------------------VRDPERG-----------------------------------------------------------------------------------------------------------------WD-----------------------------------------LKP------
>Cyanophora_paradoxa_CCMP329_an_g5784_t1_taxo_Eukaryota_Glaucocystophyceae_Cyanophoraceae
------------------GTFWY-------------------------LEWN-----------------HYRDTSAPS--------------------------------------------------------------------------------------------------------------------RFLRDSAR-------LGAFAPDLKLLLMR-----P--------------------------------------RNFIKGT-NGPMATRLAGSSDLYQPLFSVNFVTAHDGFSLRDLFPAKAQHNEMNGENNADDQNFSWNCGTLRERQIKNLLLALAVSRGVPMLLMGDEYGHTKSGNNNT-----------WN-----------------------------LPSTNEHVRPP----------
>Rhodosorus_marinus_an_CAMPEP_0113954324_taxo_Eukaryota_Rhodophyta_Stylonematophyceae
NFAVYSRESELVLYEIKLGQVWHVMSYMYRV-KSRW-LVMDPVSYCLDFDWRGVLPPRIPMKDLVIYEMHVRGFTMPDSGCSPGSYLGIVEKIPYLKSLGVNCVELLPVMEFNETWGYSTVNFFSPMRYAVSALDEFKTMVRELHRAGIEVFLDVVFNHTAEFFSFKGLATTYYITHDYTGCGNSVSLNNPIVAEWFHSCIRYWVHEMGIDGFRFDLASEMTRSLDSPPAIERITKDPTLRDIKFIAEPWDAVGHWGEWNGKYRDCVRKFIKGDTMGEFATRICGSADLYQPFHSINFIVAHDGFSLFDLASYNEKHNQENGENNNDKHNNSWNCGTLRHRQCKNFMVALMMSAGTPMILMGDEYCHSKGGNNNAWCQDQQKNYFHWNEMRRFMKLIDYNFLAFTFVDLYVAFNAGTLPNIDTNLASPQMAPYSCLVM
>Durinskia_baltica__Strain_CSIRO_CS_38_an_CAMPEP_0170227272_taxo_Eukaryota_Sar_Alveolata_Dinophyceae
NFAIRAPQASLLLTFLRLGQVWHIEKYMWLLNAEK---CIDPYARELDFDWQGVESPGYHLRELIIYEAHVRGFTRPDSGLDAGTFLGFLQKIPYLLKLGINCVELLPVFEFDETWGYSTVAFFVPMRFVCAAIIGFKTMVRELHRVGIEVILDVVFNHTAEWHSWKSVARNYYLLTNYTGCGNTMNANDPMCADWILACLRYWALDMRVDGFRFDLASALCRGQREPEVIRRMSNDPDLKHIKLIAEPWDCSWRWAEWNGKFRDTVRSFIKGDMKSEFATRISGSSDLFRPFHAINFITAHDGFTLKDLVSYNGKHNTCNGEESGDDHNSSWNCGHLRERQMRNMLVALLLGVGTPMMVFGDEYGRSQRGCNNGWCQD-ALSWFSWSKLFRFTILISYNYMCYVLHGLLFAFNAGDLPAIDTNLSSPGMHPYSCIVL
>Rhodella_maculata__Strain_CCMP_736_an_CAMPEP_0184717472_taxo_Eukaryota_Rhodophyta_Rhodellophyceae
----------------------XVLEYMWKI-DPTY-LCLDPHSKILAFDWKGVPKPKIPLKDLVIYEMHVRGFTFPDSGAKPGTFLGIVEKIPYLKELGVNCVELLPVFEFNETWGYSTVNFFSPMRFISAPVHEFKIMVRELHRAGIEVFLDVVFNHTAEWYNFKGLAVTYYIRHNYSGTGNTVNCNNPVVAEYVHDCLRYWVHEMGVDGFRFDLASAMTRDMSNPPVIERMTKDPTMRDVKLIAEPWDCGGHWGEWNGKYRDCVRRFMKGDTKGDFATRLCGSADLYKPYHSINFIVAHDGFSLMDVVSYNGKHNEENGEHNNDNHNESWNCGELRLRQVKNFMVALFVSAGVPMFVMGDEIGHTKNGNNNTWCQDSGLNYFQWKGLFNFFLIIKYNFLAAVLVDVYVAFNSGTVPEIDTNLPSPGMAPHSSVVL
>Peridinium_aciculiferum__Strain_PAER_2_an_CAMPEP_0183599768_taxo_Eukaryota_Sar_Alveolata_Dinophyceae
NFAIDAPGVSLLLVYLRLGSIWHIEKYAWVLDANR---IIDPYARELDFDWQGVKSPGYHLKDLIIYEAHVRGFTRLDSGLEAGTFLGFMAKIPYLLKLGINCVELLPVFEFDETWGYSTVAFHVPMRFASGAIIGFKTLVRELHRAGIEVMLDVVFNHTAEWHSWKKIAHRYYLLTNYTGCGNTMNANDPMCAEWIVGCLKYWALDMHVDGFRFDLASTLCRGCHEPNVIKMMSNDPELKHVKLVAEPWDCSWRWSEWNGKFRDTLRSFLKGDMKGEFATRICGSSDLFKPCHSINFITAHDGFTLRDLVSYSGKQNACNGENSGDDHNNSWNCGHLRERQMRNFLVALLLGVGTPLLVFGDEYGRSQRGCNNGWCQD-ALSWFSWSKLVRFTLLISYNYVCYVLHALLFAFNAGDLPAIDTNLPSPGMHPFSCIVL
>Gloeochaete_witrockiana__Strain_SAG_46_84_an_CAMPEP_0184647130_taxo_Eukaryota_Glaucocystophyceae_Gloeochaetales
NFAIPSTTAKLCLFTITLGHVWHVANYGYRVN----GVIADPYAKLLNFDWDGDIPPRIPEEDLIIYEVHVRGFTIPSSKVGRGTFLGIVDKIPHLRELGINCLELLPVYEWNETWGYSTENFFAPMRFASNAVLEFKTMVRELHRNGIEVVLDVVYNHTAETLSFRALDEIWYIHYNFSGCGNTLSCNHPIVRDFLLESLRYWVTEMHVDGFRFDLASILCRDLPKPPVIESISLDPVLAHCKLIAEPWDAAGRWAEWNGKFRDIARRFVRGIQAGAFATRLCGSQDLYGPHHSINFVTCHDGFTLYDVVSYNSKHNFENGENNNDNDNESWNCGALRLRMMKNFHLCLMLSHGTPMMNSGDEYGHTKMGNNNTWCQDSELNWFLWDGLFRFFMVNKSRFVAFVMKDVYAAFNCNVLPAVNTSKPSPNMPPYSSIML
>Compsopogon_coeruleus__Strain_SAG_36_94_an_CAMPEP_0184688444_taxo_Eukaryota_Rhodophyta_Compsopogonophyceae_
------------------XLTWHVHEYLWRI-TGVY-LCLDPYARMLNFDWSGVVAPRIPLKDLIIYEMHVRGFTRPESDVRPGTFLGVVERIPYLRELGINCVELLPVFEFNECWGYSTVNFFSPMRFAT-AIDEFRIMVRELHRYRIEVFLDVVFNHTAEFYHMKGLAKTYYIRHNYSGCGNTVSANNPIVSEWIHDCVRYWVHEMGVDGFRFDLASCLTRDMAEPPVLQRITKDPTLRQVKFIAEPWDCGGAWAEWNGRFRDVIRSFIRGSCKQDFATRLCGSEDLYGPFHSINFVTAHDGFSLRDLVSFNSKHNDENGENNKDNHNNSWNCGNLRLRQSKNFLVALMLSAGVPMLSMGDEYGHTKNGNNNAWCQDGELNWFKWKSLVRFFCMIHYNFLAFTLRDIYVAFNCGTVPSVDTSQPSPKLMPYSCILL
>Chlamydomonas_reinhardtii_an_PNW84696_1_taxo_Eukaryota_Viridiplantae_Chlorophyta_Chlorophyceae_
NFSVFSSSAELVLFEIPLGDVWHIMLYGYRVEGMRHRVVLDPYAVAVLFDWEGDTPLNLPMESLVIYEAHVRGFTAASSGVAPGTYAGMVERLDYLKSLGVNAIELLPVFEFNELWGYSTVNYFSPMRFSAASCDEFKQLVKECHRRGIEVILDVVFNHTAETISFRGLDNVYYMLYNYSGCGNTLNCNQPVVRQFILDCLKHWVTEYHVDGFRFDLASILTRALADPPLVESISEDPVLRNTKMIAEAWDCDGRWSEWNGKFRDVVRNFIKGTWAGDFASAICGSPNIYAPHASINFVAAHDGFTLADMVAYNNKHNEANGENNRDQHNNSWNCGRLRQRQMRNLTGALLLSCGVPMINMGDEYGHSKNGNNNTYCHDSELNYLRWDGFNRFVLLIHSRLVAFTLHGLYVAFNTSQLPKVDTSKVAPPVLPWSCIVL
>Chlamydomonas_reinhardtii_an_PNW86038_1_taxo_Eukaryota_Viridiplantae_Chlorophyta_Chlorophyceae_
NFALFSKHARLCL-EV--GDVWHVERYGFKVAGARWRVLLDPYAPLVAYDWG--GRPRTALKDLVIYEVPVRCFTAGSSGLPRGTFRGMAAKASYLAGLGVNAVELLPVFEWDELWGYSHINFFAPMRLGSAAAREFKDMVKALHAQGIQVLLDVVYNHTAETLCMRGVDNTYYMIVNWSGCGNTVNANNPPVTQMIIDSLVHWVTEYHVDGFRFDLASCLCRDMAVPPLIRAISKHPLLSQVHLIAEPWDI-GIWAEWNGKYRDDVRRFIKGDMKRAFATRLAGSADLYQPYHSINFITAHDGFSLYDMVSYNDKHNDANGEGNRDNDNFSWNCGALRQRQMRNCMVALMMSQGTPMIVSGDEIIKTHGGNNNWYGHDTAMAHLQWPALLRFCQLIASRFLAFTLHDIYAAFNAHPLPHVDTNLPPPGVQAFSSIVL
>Chlamydomonas_reinhardtii_an_PNW69936_1_taxo_Eukaryota_Viridiplantae_Chlorophyta_Chlorophyceae__
NFAVFSRHASLCLVEVVLGDVWHVCCWAWRADGNRFFMLMDPHARAVPFDW--QGCH-RALEESVVVEVDVARFTTAEAAVPRGKYLGILDRLDSLKAAGATTVLLSPVCLSAPGAGRSPLALLAPDAFAVAAAAELKAVIRGLHQAGLEVLLQVEFCVTAELQGLRGLDHVYYRD--------VLNCGHPVVRQLVLSALRHWASEYRVEGFCFLNAENLTQDLDAPPLAEDIAGDPVLRGLKLVAAVSNPALVWQQVNDRYAADLCSYLVGCMLSAVATRLTGSADLFAAGFGLNAVAPL-GDVPLGGVIDSNA---MRGD-----------------ALARSLLVAQFVSAGQPLL---------AAANLSR-------------GVPQLLALAAANCVLLTLGMLAAGFNPHSLPRVDTSRPVPTLGPFGSVLL
>Galdieria_sulphuraria_an_XP_005708233_1_taxo_Eukaryota_Rhodophyta_Bangiophyceae_Cyanidiales_Cyanidiaceae____
NFAVYTEETELILYELVLGQVWHIHEYMWRI-HSRF-ICLDPYAKIISFDWEGVCAPHIPLKDLIIYELHVRGFTMCDSEVQKGTFLGIVEKIPYLKELGVNAVELLPVFEFNEKWGYSTVGFFAPMRYCVAAVFEFKTMVRELHRAGIEVILDVVYNHTAEFYHFKGLAATYYIMMDYTGCGITFNANHPIVAQLIHDSIRYWSLECGVDGFRFDLASALTRDSKEPLLIHTLSMDPALRDVKLIAEPWDCGGVWAEWNGRFRDIVRCFIKGDTLAEFATRVCGSEDLYGPAHSINFVTAHDGFSLNDLVSYNEKHNEANGEDNRDTHNNSWNCGQFRQRQMKNLLTVLLTSIGVPMIVMGDEYGHTKNGNNNTWCQDDEISWFNWTSLLRFTKLIKYNFIAYTLHNIYFAFNAGAVPSLDTTLSPPALKSYGVLIL
>Cyanidioschyzon_merolae_strain_10D_an_XP_005538850_1_taxo_Eukaryota_Rhodophyta_Bangiophyceae_Cyanidiales_Cyanidiaceae____
NFAIFTDEEELILYIIELGHVWHVQAYAWRI-PTRW-IVLDPYAKCVFFDWDGVLPPRYPFKDLIIYELHVRGLTK--TTSPAGTYLGVIEKIPYLKQLGINAVELMPCAEFNETWGYSPISFFAPMRYAMSAVREFKTMVRELHRHGIEVILDVVFNHTGEFYHFKGLALTYYILANYSGCGNSLSANHVVTAEFIHECVRYWALEMGVDGFRFDLAAVMCRDMASPPVIERLSKDPCLRHLKLIAEPWDL-GCWAEWNGRFRDTVRRFIKGDLIGDFATRLCGSEDLYAPWHSINFVTAHDGFTLYDLVSYAEKHNWDNGEENQDSHNNSWNCGFLRQKQMRNFLVALLISTGTPMVLMGDEYGHTRRGNNNAWCQDNELNYMDWDGLVRFTLMILYNFLVMRIIDLLVGFNAGTVPPVDTNLAPPVMQPWSSIIL
>Porphyra_umbilicalis_an_OSX75649_1_taxo_Eukaryota_Rhodophyta_Bangiophyceae_Bangiales_Bangiaceae____
NFSIFARETTLLLFELPLGMVWHVTEYLWRI-DPRW-ECLDPWARVVSFDWEGVVPPRIPQHELVIYEMHVRGFTLPPSSKTSGTYLGVIDKIPYLRALGVNCVELLPVMEFNEMWGYSTVAFFAPMRF--DATREFQTMVRELHRAGIEVILDVVYNHTAEHYGQKTLAPTYYMLVNHSGCGNTLSCNNPVTAEWIHESLRHWALTMGVDGFRFDLASILTRGLPNPPVVERVTKDPCMRDVKLIAEPWDCGGVWSEWNGKFRDTVRQFIKGDLKGAFASRLCGSQDMYGPYHSINFVTAHDGFSLHDLVAYNAKHNDHNGENNNDQHNNSWNCGARRGRQMRNMMVALLLAAGTPMLCMGDEYGHTKGGNNNGWCQDGALTAFDWA-LPRFMKLVRYNFLAFTIPDLYVAFNAGTLPAVDTALVAPGLHPYSAIVL
>Cyanidioschyzon_merolae_strain_10D_an_XP_005536434_1_taxo_Eukaryota_Rhodophyta_Bangiophyceae_Cyanidiales_Cyanidiaceae____
NFAIYSTEQRLIIYELRLGKVWHVARYAWRVG----QIVLDPFARIIDFDWQGVRKPNIPASDMVIYEVHVRSFTAMAKDIRRGTFTAVIEKIPYLKALGINCVEFLPIFEFNELWGYSTVAFFAPMRFSVHVLDEFRTMVRELHRAGIAVILDIVFNHTAETYHFRALANEYYLHVNFSGCGHTFACNSLAGIEVIHDCVRFWANDMQVDGFRFDLAACLLRSMEFPAVIQALKNDSALSDVLFIAEPWDLSASWSDWNGKYRDCVRKFIKGDMIQEMATRICGSEDIYGHAYGINFITCHDGMSLRDLVSYNDAQNWANGEDNRDKHNLSWNCGRLRRRQERNFFLILLCSARVPMIRSGDEIGHTQRGNSNVWCQDNELNYLHWNSLFRFVTLVHNNFLAFVIRHLYIAFNASTAPRFNTAAPAPHMEPYSAVLM
>Chondrus_crispus_an_XP_005711786_1_taxo_Eukaryota_Rhodophyta_Florideophyceae_Rhodymeniophycidae_Gigartinales____
NFAIYARETTLLL---PLGHVWHVEAYAWRV-DPRW-VCLDPWATVLDFDWQDVAKPRIAWKDMVIYELHVRGFSKPTKLKGAGSFVGVVERIPYLKSLGVNVVELLPVMEYNERWGYSTVAFFAPMRFGRQVLAEFKYMVRELHREGIEVILDVVYNHTAEFYGMKTLAPSYYVLVNHSGCGNTVNSNNPATQELICASLRYWAHEMGVDGFRFDLASILCRGLADPPIIERMTKDPTMRDVKLIAEPWDCGGVWAEWNGKFRDCVRRFVKGDMIGEFATRLCGSQDLYGPFHSINFITAHDGFSMHDLVAYDKKHNHQNGENNNDAHNNSWNCGALRRRQMKNMLVALLVAAGTPMLTMGDEYGHTKKGNNNGWCQDSELTWFDWG-LMRFTKLVRYNFLAMSF-EIYVAFNAGQLPHIDSNLEPPKIMPFSCLLL
>Galdieria_sulphuraria_an_XP_005708689_1_taxo_Eukaryota_Rhodophyta_Bangiophyceae_Cyanidiales_Cyanidiaceae____
NFAVFCRSR-LCLFEIVLGDVWHCTLYGLKIE----RIILDPYAKWVVFDWENDKPPQLSYEDLFIYEVHVRGFTMSSSNVLRGTFLGMIDRLDYLQFLGVNCIELLPIMEFNELWGYSPISFFGPMKYSTKVGVELKMLVKEIHRRGMEVILDVVYNHTAD-FHFLNAANVWYMHSNLSGCGNTFNCNHPIVLELIVQSLRWWVSEYHVDGFRFDAAGILCRDLKRPPVVEAIVKDPVLKSVKLIAEAWDAGACWLEWNGKFRDTVRHFIKGTMVREFAKAIGGYFDLYSPCHSVNFIACHDGFSLYDLVAYDTKHNEANEAGNADDDNISWNCGSLRRRQLRNFILALVVSRGVPMITMGDEYGHTKLGNNNTWCFDNELNYLFGEYFLRFVMAFASRFLAFTLKSIYVAFNSSQIPSVDTNLPSPCMVPFSALAL
>Caldithrix_sp__an_TDI88925_1_taxo_Bacteria_Calditrichaeota_Calditrichae_Calditrichales_Calditrichaceae____
------KHATLVLFEIPLGDIWHIFRYCFRTNVHRFHLLLDPYAKAFSFDWQNDQPLNIALADSIIYEVHIRGFTRASAKVKPGTFAGLIEKIPYLKNLGITAVELLPINEFEEIWGYNSIGFFAPKSYAQNQVKEFKTLVKAMHDAGIEVILDIVFNHTAEAYNFKGLDNVYYIIHNYSGCGNTLNCNHPVVRDMILDCLRYWVTEMHVDGFRFDLASILGRGLANPPLIERIAHDPTLANTKLIAEAWDAAGRWAEWNGKFRDDIRSFVIGEIVEALTKRLSGSADLYQPYHSINFITSHDGFTLADLVSYNKKHNQENGESNRDDHNLSWNCGSLRLRQIKNLAALNLLSHGVPMILAGDEFGRTQRGNNNAYCQDNEISWFNWQELLRFFLLIQSRSIAMYI-DLFLIANSYEL-PLDTSLPSPQVDSRSVVLL
>Candidatus_Tenderia_electrophaga_an_ALP54847_1_taxo_Bacteria_Proteobacteria_Gammaproteobacteria_Chromatiales_Chromatiaceae____
NFALFSRHAALLLYRIDLGDIWHIWAYAYRVDGLRFRVVIDPYASALTFDWQGDRPLKHPWPQTIIYETHVRGFTAPSSGVQPGTYRGLIEKIPYLRGLGVTAVELLPVHEFNEHWGYSTVGFFAPKGYASAQVSEFKEMVRALHAAGIEVILDVVFNHTAETLSFRGIDNIYYLLKNYTGCGNTLNCNHPVVRDFVLDCLRYWAIEMHVDGFRFDLASVLGRDISNPPLLERIAEDPILRDVKLIAEAWDAAGRWSEWNCHFRDEVRRFWRGDMRGGLASRLCGSADLYQPLNSINLITCHDGFTLNDLVSYERKHNEANGENNRDDANWNANYGALRLRQLKNLIATLMLSRGVPMLLGGDEFRRSQSGNNNAYCQDNELSWVDWRELLRFTEMIGARTLGCSIHELCLLFNAERLPDVNTGESAPTLADRTLAVL
>Pyramimonas_parkeae_an_CAMPEP_0114327286_taxo_Eukaryota_Viridiplantae_Chlorophyta_Pyramimonadales_Pyramimonas____
NFAVFSEHATLCLLEF--GNYWHSVRYSYRVFGNRWSYLLDPYAPLVAFDWG---KPNIPFQDLIVYEVAVRGFTAESSKLGSGSYLGLASKIEHLKELGVNAVELLPVHEFDEMWGYSTINFFAPMRYAAAARNEFKEMVRLLHNNGIEVLLDVVYNHTAELISMRGFDNVYYMVMNYSGCGNTVNCNHPVVAQLIVDSLKHWVEEYHVDGFRFDLASILCRGLKDPPLIRAITKDPVLSKVKLISEPWDCGGIWGEWNGKYRDSARSFLKGSAKKEFASRLSGSADIYNPYHSINFITAHDGFTLYDLVAYNEKHNEANGEGGRDNDNLSWNCGGLRQRQMKNMMTALLVSQGTPMIVSGDEYGHTRDGNNNAYGHDNWMTQFQWDHLFRFVGLVHRSFLGFTLYDLYIAFNAHALPAVDTNLPSPDVAPWASIVL
>Ostreococcus_sp__RCC789_an_CAMPEP_0174582456_taxo_Eukaryota_Viridiplantae_Chlorophyta_Mamiellophyceae_Mamiellales____
NFAVYSSSATLVLFEIELGSVWHIALYGYRVDGHRFKIVLDPYAKAVVFDWQGVTSPKRPMSELVVYEAHVRGMTAL-KTKAPGTYAALVESFPYLKTLGVNTIELMPCQEFNEMWGYSTVNFFTPMRYAEAAAREFKYMVREAHRAGMEVIMDVVFNHTAETLSFRGLDNVYYMVYNYSGCGNTMNCNHAVVREFILDCLRYWVLEYHIDGFRFDLASILTRALQDPPLIDAISNDPVLSGTKLIAEAWDAGGVWSEWNGKFRDDVRNFIRGVYAGLFAERICGSPELYAPAASINFVTAHDGFTLRDCVSYNNKNNIANGENNRDEHNQSWNCGALRERQMRNFMTALFVAQGVPMLYMGDEYGHTKGGNNNTYCHDNALNWMDWEGLARFCQMTLSRFVAFTLRQFYVAFNSHTLPKLDTALEAPVCVDRSSVIF
>Scrippsiella_cf__hangoei_an_CAMPEP_0177556286_taxo_Eukaryota_Alveolata_Dinophyceae_Thoracosphaerales_Thoracosphaeraceae____
NFAIDAPGVSLLLVYLRLGSIWHIEKYAWVLDANR---IIDPYARELDFDWQGVKSPGYHLKDLIIYEAHVRGFTRLDSGLEAGTFLGFMAKIPYLLKLGITCVEFLSEFRVRRDWGYSTVAFYVPMRFASGAIX---------------------------------------------------------------------------------------------------------------------------------------------------------------------------------------------------------------------------------------------------------------------------------------------------------------
>Tetraselmis_chuii_an_CAMPEP_0177777880_taxo_Eukaryota_Viridiplantae_Chlorophyta_Chlorodendrophyceae_Chlorodendrales____
NFAVFSSGATLCLFEIKLGDVWHVRLYGYRLDGHRYKVVVDPYATMVVFDWEGDKPLGLPMKDLVIYEMHVRGFTAASSGVPPGTYAALTQKMDYLAGLGVNALELLPIQAFNELWGYSTCHFLSPMRYSADVAAELKTFVKEAHRRGMEVILDVVFNHTAESISFRGLDNVYYMLYNYSGCGNTFNCNHPVARRFILDTLRFWVTEYHVDGFRFDLASILTRALADPPLIEEISMDPVLANTKLIAEAWDCDGRWAEWNGSFRDTVRQFMKGTWVGAFAEALCGSPETYGPQHSVNFITAHDGFTLADLVAYNDKHNEANGEGNNDQHNLSWNCGRMRQRQMRNLMTALLVAQGVPMILMGDEYGHSKGGNNNTYCHDDPLNWHDWAGLRRFVSLTKSRMLAFTLAGLYIAWNASDLPKADTAKPAPPMLPRSCIIL
>Timspurckia_oligopyrenoides_an_CAMPEP_0182442134_taxo_Eukaryota_Rhodophyta_Bangiophyceae_Porphyridiales_Porphyridiaceae____
NFAVYAKESELVLYELKLGRIWHVLEYMWKV-NPKW-LALDPYAMVLRFDWKEIPAPKIPMKELVIYEMHVRGFTMRASHVKPGTFLGVVEKIPYLRDLGVNCVEFLPIFEFNEAWGYSTLHFMSPMRYALTAADEFRIMVRELHRAGIEVWLDVVFNHTAEYFGMKALGLTYYMRRDYSGCGNTLNANNTVVAEFIHNCIRYWVHEMGVDGFRFDLAAALTRDMESPPLIERLSKDPTLRDTKLVAEAWDCAGVWGEWNGKYRDSIRSFVRGNSKGEFAGRICGSADLYSPYHSINFVVAHDGFSLMDLVSYNNKHNEQNGEDNRDNHNGSWNCGAMRLRQIRNFLVALLISAGTPMILMGDEYGHTKDGNNNAWCQDSELTYFQWSALHRFFLMIKYNFLAFTMVDIYVALNSGHLPDVDTNLASPRLAPWSSIIL
>Nephroselmis_pyriformis_an_CAMPEP_0182855758_taxo_Eukaryota_Viridiplantae_Chlorophyta_Nephroselmidophyceae_Nephroselmis____
NFSLFAKHADLVLFEV--GDHWHVQRYSYRVGGFRFLLNLDPYAPLVAFDWG---RPSLHHKDLVIYEVPVRNFTAESSGVARGTYLGLADKIPHLLELGVNAVELLPVHEWDELWGYSTMNFFSPMRFAAAAAREFKEMVRRLHLAGIEVILDVVYNHTMENIGFRGIDCTYYMMMNFSGCGNTVNANNPATARMIVDSLRHWVEEYHVDGFRFDLASALCRDMARPPLIAAISKDPVLSQVKLISEPWDCGGIWSEWNGRYRDDVRRFIKGDVKKGFATRVAGSSDLYHPYHSVNFVIAHDGFTLNDLVSYNSKHNDANGESNNDNDNESWNCGALRTRQMKNFHLALMGSQGTPMVLAGDEYKQTHEGNNNTYGHDGPLQTFQWQEFFRFYSLIHSKFLAYTLHDLLFAFNAHSMPPVDTNLASPNVAPWGSIML
>Nephroselmis_pyriformis_an_CAMPEP_0182872550_taxo_Eukaryota_Viridiplantae_Chlorophyta_Nephroselmidophyceae_Nephroselmis____
------------------------------------------------FDWEGVGRP-RHREEHLVVEMRIRDFTAAASGVVQGTYAGALERIGYLSRLGVTAVMLHPVTTTAPGQDAYPVHFAAPTDLAADAPEEFKFLVRELHRAGIEVLLQVEYGPTGEPVSFRGLDAEYYLK-ITLEGSGALSCNNPPVRQLIVESLRRWALDYHVDGFVFRGAEALTREMAQPPIVEEMAFDPVLRGCRLVAHPGNYEGIWGEINRHYGREVHAYLIGSPQSVVATRLSGSSDL--PGLGYNAISRLDGPGLMEMCGRS--------------------------GLARTHFMALLVSQG-----------------------------------------------------------------------------------
>Cafeteria_an_CAMPEP_0196798894_taxo_Eukaryota_Stramenopiles_Bicosoecida_Cafeteriaceae_Cafeteria___Cafeteria_
NLSVFAPRAILALFVVGMGAAFHVAIYAYRVH----HEVLDPRAPLNA----RPPRPRHPRHKLVVYELHVRSFTAPSSGLPRGTFEGVACKAEHLRRLGVNAIELLPVHAFDECWGYSPASFFAPMRYASEADAQFRRMVDELHRHGIEVILDVVFNHVGRGSGLEALAKDYFLLTNYSGCGNTLNPNGAACRELVLASLRHWAVEYAVDGFRFDEAPILCRGMRDPPLVQAIAADPVLRDLRLIAEAWDAAGRWMEWNGPFRDDTRAFLRGDXXXXXXXXXXGSKDLYGPSFGVNFVTCHDGFSGADLFAYAHKHNERNGEDNRDDHNLSANHGQVRTRQLKNLFVALLLSRGVPMIRSGDEYGHSCGGNNNPWNQDNELNHFDWSGICRFAKLVAGCFLAFSFKAVFVAFNSSRLPAVDTSWDAPDMAPHSSMLL
>Mantoniella_sp__CCMP1436_an_CAMPEP_0198694788_taxo_Eukaryota_Viridiplantae_Chlorophyta_Mamiellophyceae_Mamiellales____
NFAIFASCATLCVYRIPLGDTWHVRRYGYLVAGDRWHLLADPYAPLVEFDWGGVTPPGLPPQDLVIYELTTRAFTNASSGLNRGSFLGIADKVQHLVDAGVNAVELLPVFHFDEMWGYSTLSFFAPMPYASAAAREFKTMVKTLHAAGIEVLLDVVYNHTGETFSFRGLDNAYYMMKNYTGCGNTFNCNHPMVQRLVLDSLRHWVDEYHVDGFRFDLTSAMCRDMTSPPVIREIAKDPVLARTKLFAEPWDCGGRWGEWNGKYRDCVRRWIKGDLKSEFAKRISGSSDMYHPYHSLNFITAHDGFTMRDLVSYNLKHNDANGEQNRDNDNDSWNCGSLRWRQMRNMHLALMISQGTPMVLMGDEYGHTRGGNNNTYGHDNALNNFNWDGYFRFHGMVKSCFLAFTLHDLYLAFNSHALPPVDTNLPSPNVAPRGSLML
>Dunaliella_tertiolecta_an_CAMPEP_0202402910_taxo_Eukaryota_Viridiplantae_Chlorophyta_Chlorophyceae_Chlamydomonadales____
NFAVFSRHAALCIVEIALGDMWHVCCYGWRADGGRYFILCDPHARAVPFNWKGMHIPLRPLEQAVWVELDIPTFTTAEQVVPQGKYLGILDRIQELVNGGVTGVLLGPCCLSGPGYGRSPLSLMAPDQFAQAAAAELKRVVQALHAAGIEVMMSVEFCITAELQGMRGLDAVYYR------GTAVLAAGHPSVRPMIMDSLRHWALEYQLDGFCFVNAENLVQDLDNPPLAEDICHDPVLRGLKLVAAPGDSNLVWMQLNDQFRNDARAYLIQNLLSALATRIAGSADLFAASFGVNTMAGLGDRMLLEGMLLEDP---DKAD-----------------TVARSLLMLQFCSAGTPMV---------SASTLSN-------------AFGAFVMLARTNVLALMLSALYLAFNPYVLPPCDASMPL-ELGPKSALLL
>Micromonas_pusilla_an_CAMPEP_0202925456_taxo_Eukaryota_Viridiplantae_Chlorophyta_Mamiellophyceae_Mamiellales____
NFALHSAFAELFLQEIALGDVWHVALYGYKCDGWRFMVMFDPRATCLLYQLAGVRKLRIPAQE-IIYELSVADFTSISADLGRGTYAGVLAKVDHIIQTGATTVLLQPI------WGAAPVSLFAPDEMTTDAPYQVRQLVRSLQARGLDVLVHMVLTHLGESHSIRGIDVSYYEMSHSSISGTTLNLRSHVTRQLIVDSLRHWRTSLGVDGFLFNTA-----ELVGRTLLEAIALDPVLSGKT------DSGGVLGERNSVFLRDISKYMEGSSLGDFASRVCGSADLIKFGHVINSLTSPHGKTLADIASALAKVQTTAHPPNELD-----TVGAETNLMMRSLLTILFSADGIPLISAGDEYGHTRRGEPNTW--KNEINSFRWDAVYSFIALSAAPCLAYAPHDAVIVFNGTEICHVDTSLSFPLVSPHAVVIF
>Micromonas_pusilla_an_CAMPEP_0202930134_taxo_Eukaryota_Viridiplantae_Chlorophyta_Mamiellophyceae_Mamiellales____
NFAVYAAPECLCIWEIPLGNTWHIHLYGYRVNGHHFNVLLDPYAKAVLFDWEGVTSPNYTLSELCIYESHVRGLTA----QEGGTYDDIIPKLPYFKRMGFNALELLPMHEFNELWGYSTVNFFSPKLYAKAANKEFKTLVKECHRNGIEVILDVVFNHTAESLSFRGLDNTYYMVYNYSGCGNTFNCNHPVVREFIVDCLKYWVTEYHIDGFRFDLASIMTRALDDPPLVSAISNDPILGKVKLIAEAWDAGGKWAEWNGRFRDDTRNFIRGFYAGIFAECICGSPTLYSPHHSINFITCHDGFTLRDLVSYNDKHNDANGENNQDENNQSWNCGMLRDRQMRNFFTALFVSQGIPMIHMGDEYGHTKGGNNNTYCHDNDMNWMDWNGLSRFMLMRASRFVAFTVKTIYCAFNAHVLPDADSALQPPTVMDRGSVVL
>Klebsormidium_nitens_an_GAQ80182_1_taxo_Eukaryota_Viridiplantae_Streptophyta_Klebsormidiophyceae_Klebsormidiales____
NFALYSRNAELCLFELDLGDVWHAQRYGYRVRGNRFPVLLDPYAHFIAFDWEGDYPPLVPMEELIAYKLHVGGFTRASSGVARGTFLGVVEKVQHLVDMGVNAVILQPIAAFDET----PISFFAPAIYGPAASRSLKLLVKELHRAGIEVLLDVVYSHTAETVSLRGIDNTYYLV---FGVGNAFNCNHPTVQRMIVDSIRRWVEEFHVDGFCFANAGALVTGLSRPLLVEALAFDPVLADIKLIADLRSPITRWAEWNSRYRDDVRRFIRGEQLSSFATRLVGSGDI--PGFSFNHVTSPYGYTLADVVSYTYPNDFCQNE-------FGWNAGDARQRQMRTYLVALFLSQGVPVLTMGDEYGHTKNGNLDVEDRNSV---FHWGQLKELIRLVASAFLAASLHDLYIAFNAHGLPAADTSMPVQDLAPFSALLL
>Klebsormidium_nitens_an_GAQ88556_1_taxo_Eukaryota_Viridiplantae_Streptophyta_Klebsormidiophyceae_Klebsormidiales____
NFAITTDGADLCLFEVPLGDVWHVLLYGWRVGGQRFKIMLDPYAKAVVFDWEGDIAPNIAQKDLIIYEMHVRGFTRESSGTSPGTYQGLIERLPHLKQLGINAIELMPVHEFNELWGYSTVNFFSPMRYAADAVTEFKTMVKECHKQGIEVIMDVVFNHSAETISFRGLANVYYMVYNYSGCGNTLNINHPVVRQFIVDCLRYWVLEMHVDGFRFDLGSIFTRALNEPPLVDMISNDGVLRGVKLIAEPWDCGGVWSEWNGRFRDVVRMFVKGTQAGDFAQCLCGSPHIYQPKHSVNFVTAHDGFTLNDLVSYNEKHNDANGERNMDSHNLSWNCGTLRQRQMRNLVMALLLAQGVPMITMGDEYGHTKGGNNNTYCHDSAVNYFRWDGFVRFFLMVKSRFIAYSLRDLYVAFNASTLPEVDTAKFAPPMLGYSAIIL
>Chara_braunii_an_GBG67358_1_taxo_Eukaryota_Viridiplantae_Streptophyta_Streptophytina_Charophyceae____
NFALFSEHASLCLWELSLGNVWHVALYGYKVDGLRWKVLLDPYAKLVEFDWGGDQRARIPDKDIVIYEMNVRAFTAPSSGLERGSYRGVIEKIPHLVDLGVNCVELLPVMEFDEMWGYSTVNFFAPMRYASVAAKEFKEMVKALHAAGIEVILDVVYNHTNETTSFRGIDNVYYSVINLTGCGNTVNCNHPVAMQLILDSLRYWVQEYHVDGFRFDLATIFCRDLSSPPVVRAIAKDPVLSKCKLIAEPWDL-GRWGEWNGKYRDDVRRFIKGDMKCAVATRIAGSADLYNPYHSINYAVCHDGFTLHDVVAYNTKHNHANGEGGRDDDNFSWNCGALRARQMKNFLVILFMSQGTPMILMGDEYMHTRFGNNNSYGHDTKMNHFLWDSMLNFTEMLRSRFLAFTLHDIYVAFNAHPLPRVDTNLGPGNLAPYSSIVL
>Chara_braunii_an_GBG76493_1_taxo_Eukaryota_Viridiplantae_Streptophyta_Streptophytina_Charophyceae__
NFSIYSRHAELCLYELDLGDVWHVQRYGYKCKGNRFCPLLDPYAHHVSFDWDVDVPPRHRLEELLVYRLSIPGFTAESTSVPRGTFVGVLDKVDHFKELGVNAVMLAPITVHDDK----PINFFALMCYGVSASAGLKTLIRELHVNGMEVLLEVSYCHTAENLSMRGIDNTYYIT----SSGNSLNCNYPPVQSLVLDSLRHWVMEYHIDGFCFANAGALLLGLSRPPLVEAIAFDPILSDVKLIADL-----RWAEFSGCFNNDVTKFLGGSHLSSFATRFCGSADV--PAYGLNFISS-----LPDVEDQAEATEL-----------------DLQRQQMLNCFTALFLSQGIPVLTMGQEYGCFSAGMLAANSEHGG---FDWRQIKQFINLITSN-------DIYLAFNAHTLPEVKTSAKSKRMDPYSSLVL
>_an_HEB71677_1_taxo_prokaryotes_Thermodesulfovibriogroup_unclassifiedNitrospirae_Nitrospiraebacterium_____
NFSIFSKNAVLLLFTLELGDVWHIQLYAYRVDGHRFAILLDPYARSLAFDWKDDRPPNIPMKDLIIYETHTRSFTRHSSGVERGVFKGLIEKIPYLKKLGINAIELMPVHEFYESWGYSTISFFAPKSYAVGQVNEFKELIRACHEAGIEVILDVVFNHTAEVYSFKGLDNVYYMLLNFSGCGNTINCNHPVVRDMIRECLRYWVTETHVDGFRFDLASILGRGLSPPPLIEAIALDPVLADSKLIAEAWDAGGRWGEWNGKYRDNIRRFLKGDQAAELAHRVSGSPDLYQPYHSINFITCHDGFTLADLFSYNEKHNSSNGEDNRDDSNFSYNQGSLRLRQMKNAIVLLLMSQGVPMLYEADEMARSKNGNNNTWSHDDELNWVDWSGFYRFVGMVASRIVAFTIGDIYAAFNSGELPVVYTALDSPALPPKSSVVL
>Verrucomicrobia_bacterium_an_KAB2640836_1_taxo_Bacteria_PVCgroup_Verrucomicrobia_unclassifiedVerrucomicrobia_unclassifiedVerrucomicrobia_miscellaneous_____
NFSIFSSHATLVLFEIPFGDVYAMIEYGFRMEGLLFKILLDPFAREIAYDWGHDRPINLPVQDLVIYEMHVRGFTRPSSGVRPGTYEGMIEKIPYLQSIGVNCVELMPVFEFDEYWGYSTVGFFAPKGYAATQVSEFKNLVKSLHSAGISVILDVVFNHTAETISFRGIDNTYYMLANYTGCGNTLNCNHPVVRAFVLDCLHYWVSEFHIDGFRFDLASVLGRDLSNPPLLEALALDPILARCDLIAEAWDAGGRWMEWNGHYRDAARKFLRGDVAGEVVQGILGSPNLYAPTASVNFITCHDGFTLRDLYSYNEKHNLANGEGNRDNENFTWNCGVLRARLQRNAMALLFLSQGVPMLSMGDELGRTQNGNNNAYCHDEEWNWLDWNGLRRFVLMADSRSLAFMIAFIYAAFNMWALPVVDTGRASPALSGRSVVVL
>Anaerolineae_bacterium_an_KAB2905735_1_taxo_Bacteria_Terrabacteriagroup_Chloroflexi_Anaerolineae_unclassifiedAnaerolineae____
NFSLCALHATILFFTYKFYDFWHVLFYAYRVEGHRYKVLVDPYARGYVYDWEGDTPLNYPFTQTIIYEMHVRGFTRSSSEV-PGTYHGVIEKIPYLQELGVTAVELLPVHEYDQTWGYSTVGFFAPESYSHQQVREFRDLVKALHRAGIEVILDVVYNHTTETLCYRGIDNMYYILMNYSGTGNTLNTNHPIVRTMIMDSLRYWVEEMHVDGFRFDLASILSRDLKDPPIIWAIENDPVLQNTKLIAEAWDAGGHWAEWNGKFRDDVRSFIRGDYAWNFANRIMGSHDVYAPHQSINFVTSHDGFTLNDLVSYNDKHNFFNGENNQDSDNRSWNCGGLRSRQIRNFLTILLISQGTPMILGGDEIRRTQLGNNNAYCQDNQISWYDWTDLFRFTWMIQSHALAFTLATFHVIVNSYELPEVDTTLPSPWAGARSIVIL
>Carex_littledalei_an_KAF3331904_1_taxo_Eukaryota_Viridiplantae_Streptophyta_Streptophytina_Embryophyta____
NFSLFSRNAELCLFEIELGDTWHISMYGYRCKGGRFHVLLDPYSKIIEFDWGGIKNPNLPMEKLVVYRLNVGLIAKKS-------FSGLTEKIPHFKQLGVNAILLEPIFSFDER----PYHFFSPMKFGS--IDSLKEMVKVMHKNGIEVFLEVSLSGTSETISFRGIDSSYYMN------SSILNCNKTVVQTLILDCLRYWVVEFHIDGFSFVNSSLLLKALSRPAFVESIAFDPVLAKTKFVSDSFSPVERWSEMNCKFYTDVRNFLRGELLSNFATRLCGSGDK--PAFSFNYITRSFGLTLVDLVSFN------ASE-------MSWNCGETRLRQIRNFLFILFISIGVPVLNMGDEFGYSTGGSIAY-NDRKQ---VNWSQITQFIYLAACKFLSVLIKEVFICFNAGVLP-VDTALPFPEILPNSCVLF
>Carex_littledalei_an_KAF3339348_1_taxo_Eukaryota_Viridiplantae_Streptophyta_Streptophytina_Embryophyta____
NFAIFSRHASLCLKEIALGDIWHICLYGYRIDGHRYVVLLDPYAKLVSFDWG---LPNIPENELVIYEMNVRAFTAESSGLDCGSYLGVIEKIPHLLELGVNAVELLPIFEFDELWGYSTINFFAPMRYASAASFELKQMIRALHNAGIEVILDVVYNHTNETTSFRGIDNVYYMLHNFSGCGNTLNCNHPVVMDLILDSLRHWVTEYHVDGFRFDLASVLCRDLNAPPLIKAIAKDEVLSRCKIIAEPWDCGGRWAEWNGKYRDDIRRFIKGDMKGSLATRVSGSADLYQPYHSINFVIAHDGFTLYDIVSYNCKHNDANGEKGRDNDNFSWNCGSLRSRQMKNFHMALMISQGVPMMLMGDEYAHTRYGNNNSYGHDTAINHFQWGGHFRFFEMIKSKFLAFTLHDIYVAFNAHVIPPVDTNLEAPNIAPYSSILL
>Chlamydiales_bacterium_STE3_an_KAF3362801_1_taxo_Bacteria_PVCgroup_Chlamydiae_Chlamydiia_Chlamydiales____
NFAVFTDSEELCLYSIP-GKLRHVFAFAYRIK---YEFLSDPYAKALEFEWENDKHPDHPIHDLVIYEMHVRSFTQESSGAKKGSFLGIIEKIPHLLELGVNAIELLPVCEFNESWGYSTVNFFAPMRYSANVVNEFKTMVKALHENGIEVILDMVFNHTAETYNFKGLANIYYMLRNYSGCGNTLNTNHPIVKNLILQSLRYWVAEMHVDGFRFDLASIFYRDLPFPPIVDAITEDPILANTKLIAEPWDASGRWSEWNGKYRDCVRKYIKGDLKGEFATRLSGSQDLYGPSSSVNFITCHDGFTLKDLVSYNQKVNFCNGEDNRDSDNHSWNCGNLREKQMKNYHLALMVSQGVPMLNMGDEYGHTRYGNNNAWCQDNELNWFLWDGFFRFYGLIHDGFVAFALLDLFIAFNTSTFPEANTALESPFMPCFSSLIL
>Ceratodon_purpureus_an_KAG0630079_1_taxo_Eukaryota_Viridiplantae_Streptophyta_Streptophytina_Embryophyta____
NFALFSQHATLCIYE--LGNTWHVLLYGYRVDGHRFKVLLDPYAKLVEFDWG---APSLPEKDLVIYEMNLRGFTRASSGVGRGSYLGLIEKIPHLVELGVNAVELLPVFEYDEFWGYSTINFFAPMRYASAASNEFKQMVRALHNAGIEVILDVVYNHTNELTSFRGIDNVYYMVANHGGCGNTFNCNHPVVMELILDSLRHWVTEYHVDGFRFDLASILCRGLASPPLVKAIAHDPILKHCKLIAEPWDCGGRWAEWNGMYRDDVRRFIKGDLKGAFATRLAGSADLYHPYHSINFVIAHDGFTLYDLVAYNMKHNAANGEGGQDNDNLSWNCGAIRNRQMKNFQVALIVSQGTPMILMGDEYGHTRLGNNNSYGHDTAINHYQWQSQFRFFKTIKSRFLAFTLHDLYVAFNSHEVPSVDTNLPSPEMAPFSSVIF
>Citrus_sinensis_an_KDO68805_1_taxo_Eukaryota_Viridiplantae_Streptophyta_Streptophytina_Embryophyta____
NFAIFSRHAQLCLYELDLGDIWHASSYGYRFKGYKSSVLLDPYAKIIVFDWGGDVHLNLPMEKLVVYRLNVMRFSEKSSKLPAGTFSGVTEKVHHLKDLGVNAILLEPILSFDEQ----PRHFFSPTLHGPSAINSMKEMVKKLHANGIEVLLEVVFTRTAD--ALQGIDDSYYYA---IETTNVLNCNYPTVQQMILNSLRHWVTEFHIDGFCFINASSLLRGLSRPPLIEAIAFDPLLSKAKLIADYWDPHGRWAELNTNFCNDVRNFFRGELLSDLATRLCGSGDI--PAFSFNYIARNTGLPLVDLVSFSGG---LASE-------LSWNCGERRLKQIRNFLFVLYVSLGVPILNMGDECGQSSWGSPSY-ADRKP---FDWNQITEFIFLSSCKFLAMRLKDLYIACNAAVLPPVDTALPFPEMKPYSCTLF
>Zostera_marina_an_KMZ65843_1_taxo_Eukaryota_Viridiplantae_Streptophyta_Streptophytina_Embryophyta____
NFSIFSKNAELCLYEIALGDVWHVKAYGYRCKGCRFYVLLDPYTKILGFDWSSDVHPHIPMEKMVVYRLNVGLFTETSSQLSMGTFAGLEKKIHHFKNLGVNAILSHPIFSFDET----PYNFFSPMNYGPSAITSMKNMVKSLHAQGIELLLEVVFSHTAEMITFRGIDNVYYNV---RETYNSINCNNPIVQGMILESLRYWVSEFHIDGFCFVNTSALVQGLWQSPLIEAIAGDPLLSKTKIVADFWSPVDRFAEMNLQFCFDVRNFLKGELLCDIATRVCGSGDI--PSFAFNFISKN--LSLIDLVSYN------CSE-------QSWNCGELRHRQIRNFLFILFVSLGVPVINMGDECGFSTSND-----KQRA---FDWTENVAFIFLSSCKFLGMLLKNMFAVFNSSTLPQVDTSLPFPQLQPHSCALF
>Candidatus_Brocadia_sinica_an_KXK29665_1_taxo_Bacteria_PVCgroup_Planctomycetes_CandidatusBrocadiae_CandidatusBrocadiales____
NFSVFSRNATLLFFSIQIYHYWHVFLYGYRVRGMRFKVLLDPYGRGVAYNWEGDTSIKRPSSRTIIYEMHVRGFTCPSSGVSRGTYAGLIEKIPYLQELGVTAVELLPVFQFDAQWGYAPVSFFSPHAYSSGPTDEFRDMVKALHRADIEVILDVVFNHTAETLSFRGLDNMYYILANYSGTGNTLNANHPVVRRMIVDSLRYWVEEMHVDGFRFDLASILARDMPNPPVLWDIESDPVLAGTKIIAEAWDAAGSWKEWNGRFRDDARSFFRGQSVTRFADRLMGSPQIYGVEQSVNFVTCHDGFTLNDLVSYNSKHNEANREGNRDDDNLSWNCGKLRNRQVKNFLTVTMLSLGVPMILMGDEVRRTQHGNNNAYCLDNEISWFDWTDLHRFVLLIASHSIAFTAELFHMIMNAYELPPIDTALDSPQAAPHSVVVL
>lineage_an_MXX51953_1_taxo_prokaryotes_Terrabacteriagroup_Thermomicrobiota_unclassifiedChloroflexi_Chloroflexibacterium___lineage_
NFALFSRHATLVLFEIPFGDVYAMVEYGFRLDGHRYQILLDPYAKAIGFDWQGDRQLNTPQEDLVVYELHVRGFT-AGADVAPGTYAGLMEKIPYFQSLGINCIELMPIFEFDELWGYNPIGFFAPKAYAA-PARELKELVLACHRAGIEVWLDVVFNHTAEIISFRGIDNIYYLLHNFSGTGNTLNCGHPVVRKLLLDCLRHWVSEYHIDGFRFDLASSLARDHPDPPLLEALANDPLLARTKLIAEAWDAGGRWAEWNGRYRDDLRRFVKGDLVGDIAARLQGSPDIYEPCASINFITAHDGFSLRDLVSYQQKRNLPNGESNLDDDNHSWHCGALRVRQQKNFFCLLLVSQGLPMLWMGDEYGHSKAGNNNSYCHDSALNEFDWAALWRFVNLLNSRRLGLLFCFVYIIMNAHQLPGVNTSLTLPQIGARSVVVL
>lineage_an_NGX55097_1_taxo_prokaryotes_PVCgroup_Chlamydiota_unclassifiedChlamydiae_Chlamydiaebacterium___lineage_
NFSLFTNHAILCLFEIPLGDVWHIFLYGYRVDGLTFNILLDPYCKLVAFHWEDDAHPNIPMKELIIYEMHVRGFTQPSSNSPKGSFLGIIDKIPYLKELGINAIELMPIYEFNERWGYSTVNFFSPMRYG-NLLNELKTLVKALHANGIEVILDVVYNHTAETLSFKGFENVYYMLYNFSGCGNTFNCNNPIVREFIRDSLRYWVKEMHIDGFRFDLASIMTRSLERPPLIEAITEDPILANTKLIAEAWDAAGEWAEWNGKYRDEARNFIKGALAGNFATRISGSEDLYGPAQSINFITAHDGFTLADLVSYNHKHNKENGEKNRDNDNHSWNCGALRRRQMRNYHLALMVSQGVPMLLMGDEYGHTKYGNNNSWGHDSRLNWFQWDEFFRFYMVIASRFVAFTLPDLYVAFNAFKIPKIDTSNESPTLPAYSALLL
>lineage_an_NNM42910_1_taxo_prokaryotes_PVCgroup_Chlamydiota_unclassifiedChlamydiae_Chlamydiaebacterium___lineage_
------------------GHIWHIFEYGYHVDGLRFKILVDPYAKSLNFDWENTKPPRLDWKDLVIYEMHVRGFTEKTSNSKPGTFLGIIEKIPYLKQLGVNAVELMPIFEFNETWGYSTLNFFSPMKYASSAIEEFKRMVKELHRNGIEVILDVVFNHTSEIYSFKGIDNVYYLLKNYSGCGNTMNCNHPVVRDLILDALHYWVDEMHVDGFRFDLASILTRDMENPPIVKAISEDPLFANTKFIAEAWDAAGVWAEWNGVFRDVVRSFLKGTRVGDFARAISGSKELYGPYHSINFVTAHDGFTLSDLVTYQNKHNEDNGENNLDNQNDNWNCGHLRKKQMRNHHLALMVAIGTPMILMGDEYGHTRKGNNNTWCHDNELNWFLWDDFTRFYKVINSRFVAFTLHELYIAFNAYKLPLIDTSLPAPRMNSYSAILL
>_an_NTU67533_1_taxo_prokaryotes_Fibrobacteres_Chlorobi_Bacteroidetessuperphylum_CytophagalesGreensulfurbacteriagroup_Greensulfurbacteria_Chlorobia____
NFSVFSSTATLVLFELQVGDVWSITEYGFRMEGHRFKVLLDPYVRSISFDWRGDRPLEIPAGGLVIYEMHVRGFTRPSSGVPPGTYAGVVEKIPYLESLGVNCVELLPVFEFDEFWGYSTVGFFAPKGYAAMQADEFKSMVRALHAAGIEVILDVVFNHTCETISFRGLDNIYYMLHNFSGCGNSLNCNNPVVRDMVLECLRFWVSEYHIDGFRFDAAAILGRDLNNPPLLESVALDPILKKCKLIAEAWDAGGRFSEWNGKFRDDLRDFLRGERAGLVATRLSGSPDLYEPQASINFITCHDGFTLRDLVSYNAKHNDANAEDNRDDDNRSWNCGALRLRQSKNALLALMVARGTPMMLMGDEMGRTQRGNNNAYCHDNEFNWLDWTELFRFTLVIASRIVAALFAVLFYAWNAGELPAANTGCPAPLLGPRSSVLL
>Marchantia_polymorpha_subsp__ruderalis_an_OAE34737_1_taxo_Eukaryota_Viridiplantae_Streptophyta_Streptophytina_Embryophyta____
NFALFSEHATLCLYEIVLGNVWHVCLYGYRVDGHRFKVLIDPYAKYVDFNWG---LPAIPENDLVIYEMNVRAFTAESSGVDRGSYLGLIEKIPHLVELGVNAVELLPIFEFDEFWGYSTINFFAPMRYGSRASLELKQM----------VILDVVYNHTNEVTSFRGIDNVYYIVSNYSGCGNSFNCNHPQVMELVLASLRHWVTEYHIDGFRFDLASSLCRDLSSPPLIKAMAHDPILSRCKLIAEPWDCGGRWAEWNGMYRDDLRRFIKGDMKSALATRLSGSADLYHPYHGINFIVAHDGFTLYDLVAYNSKHNEANGEQGRDNDNFSWNCGALRNRQLRNFHLALMLSQGTPMMLMGDEYGHTRYGNNNSYGHDTFLNNFQWKNLFRFFEAIKSRFLAFTLHDLYAAFNAHVLPRVDTNLPSPNIAPFSSILL
>Marchantia_polymorpha_subsp__ruderalis_an_OAE34796_1_taxo_Eukaryota_Viridiplantae_Streptophyta_Streptophytina_Embryophyta____
--------------EIDLGDVWHAERYGYRCKGNRYHVLLDPYAKLLAFDWESDAYPRIPLERLVVYKLNVASFTSESSGLERGTFEGIARKVQHLVDLGVNAVILESVFEHDDC----PISFFAPARYG-SASTSLKKMVKELHSHGIEVILDVVYSHTAENISFRGIDNTFYIL---FGTSNAFNCNHPVVQRMIVDSLRHWVEEYHVDGFVFVNGSALVTGLSRPVLVEAISFDPVLASTKLIVDTFSPFTRWCELNSLFRNDARRFLRGDELSSFATRLCGSGDI--PSYSMNFVTGPYGFTLADLVSFSSSGSS--TE-------FSWNCGETRVKQVRNFIMALLLSEGVPVFNMGDEYGHSKGGQIDL-----------------------SSFLGARFIDLFIAFNPHTFPEADTSLPHPEVQPYSSVLF
>Desulfobacterales_bacterium_S5133MH4_an_OEU80110_1_taxo_Bacteria_Proteobacteria_deltaepsilonsubdivisions_Deltaproteobacteria_Desulfobacterales____
NFSLFSENATLLIFVIDLFHFWHIYHYAYRVDGHRFKVLLDPYARGVTYDWEGDKPLNRSMSKTIIYEMHVGGFTKPSSGVQPGTFSGIIEKIPYIKELGITAVELMPVFEFDDTWGYSTMAFFAPHGYCINHVREFRDMVKALHKAGIEVFLDVVFNHTDEIQSFKGIDNIYYYLYDYTGCGNTFNCNHPIGEKFIVDCLKLWVKEMHIDGFRFDEGSVLSRGMKHPPVLWQIELDEDLANTKVVAEAWDAAGRWAEWNGRYRDTVRRFIRGELVGEVANRIAGSADIFQPINSINFITAHDGFTLNDLVSYNCKHNESNGEGNRDDGNLSWNCGLLRERQIKNFAAILMLSQGVPMIVMGDEVRRTQKGNNNAYCQDNEISWLDWSHMLRFWLMIEARVIAFTLGDIHVMMNMYEIPPVDTAQNSPPVQGRSVVVL
>Chlamydiae_bacterium_RIFCSPHIGHO2_02_FULL_49_29_an_OGN57534_1_taxo_Bacteria_PVCgroup_Chlamydiae_unclassifiedChlamydiae_ChlamydiaebacteriumRIFCSPHIGHO2_02_FULL_49_29____
NFALFSQHAELSLFEVPLKYIWHVEEYAYRVKGHYFNFLCDPYAKSVNFDWEGDSPPHIPWKDLIIYEMHIRAFTIGASKVKPGTYLGAIEKIPYLKKLGINAVELLPIYEFNECWGYSPINFFSPMRYAASALVEFKTLVKELHKAGMEVILDVVYNHTAEVLSLRGIDNVYYLKLNYSGCGNTFSCNHPASQKLIVDSLRYWVSEMHVDGFRFDLASILTRGLKKPPVIEAINKDPLLSKVKLIAEAWDCGGRWAEWNGIYRDTVRRFIKGTQSGPFADVLSGSEGIYKPDHGVNFISAHDGYTLNDLVSYQQKHNLANGEENRDDHNESWNCGRLRQRQLRNFHLALMLSLGIPMLLMGDEYGHTRFGNNNAWSQDNEYNWFQWNSFFRFYLCIQNRFVAFTLKSLYVAFNAHELPPIDTALLPPNMAPHSAFVM
>Chloroflexi_bacterium_RBG_16_69_14_an_OGO55109_1_taxo_Bacteria_Terrabacteriagroup_Chloroflexi_unclassifiedChloroflexi_unclassifiedChloroflexi_miscellaneous_____
----FSQHATLLIFIIDLFYFWHVYGYAYRVDGHRFKVLIDPYGRGTTYDWEGDQPLRRSMQDTIIYEMHVRGFTKPTSGARPGTYLGVIDKIPYLKKLGVTAVELLPVFEFDEDWGYSPISFFNPHGYCVTHVKEFRDMVKALHKAGIEVILDVVFNHTGETISFRGLDNIYYHLTNLSGCGNTFNCNVPLVEKFIAECLLYWVREMHVDGFRFDLASILSRGMDDPPVLWHIELDNELAETKIIAEAWDAGGRWAEWNGRFRDDVRRFVKGDLIGKVAARIGGSADIYQPINSVNFITAHDGFTLNDLVSYNWKHNEANGEGNRDDDNLSWNGGALRARQVRNFLTILMLSQGVPMMVMGDEARQTQFGNNNAYCQDNEITWFDWADLVRFTELIASRVLAFTLGDIHVMMNMDDVPAIDTGAAAPRVRNRSIVVL
>Zea_mays_an_ONM55613_1_taxo_Eukaryota_Viridiplantae_Streptophyta_Streptophytina_Embryophyta____
NFAIFSQHASLCLNEFALGDIWHVSLYGYRINGHRFVILLDPYAKLVYFDWG---LPNLPETDLVIYEMNVRAFTAESSRLARGSYLGVIDKIPHLLELGVNAVELLPVFEFDELWGYSTINFFAPMRYASAASKELKQMVKAFHNSGIEVILDVVYNHTNEMTSFRGIDNVYYMLLNFSGCGNTLNCNHPVVKELVLDSLRHWVKEYHIDGFRFDLASVLCRGLDAPPLIKEIAKDSVLSRCKIIAEPWDCGGRWAEWNGKYRDDIRRFIKGDMKGVFATRVSGSADLYQPYHSVNFVIAHDGFTLCDLVSYNSKHNDANGEGGRDNDNYSWNCGSLRSRQMKNFHVALMISQGTPMMLMGDEYGHTRYGNNNSYGHDTHINNFQWGGHFRFFEMIKSSELVCPIHDIYLAFNAHVIPPVDTNLESPRIAPYSSILL
>Spirochaetes_bacterium_ADurb_BinA120_an_OPZ38160_1_taxo_Bacteria_Spirochaetes_unclassifiedSpirochaetes_SpirochaetesbacteriumADurb_BinA120_____
QFSIFSRHALLVLFAIELGDIWHIWEYGYRVHGHRYKLLLDPYARAVTFDWY-DRQLGTPLQNSIIYELHVKGFTHPSSRAAGGTFKGLTEKIPYLNELGITAVELMPIQEFDEDWGYSTLSFFAPRRYSSEQYSEFKEMVRDFHNAGIEVILDIVFNHTAETLCFRGIDNVYYMLQNFSGCGNTFNCNHPLVRDFILDCLRYWVIEMHVDGFRFDLASILGRDLTNPPLLERISEDPILRNSKIIAEAWDAGGRWAEWNGKFRDEVRRFWRGEARSDFATRITGSSDLYRPLHSINFVTCHDGFTLNDLFTYTEKRNIENGEDNRDSHNLGWNCGKIRRRMIKNMLATLFISQGVPMLLAGDEFRRTQGGNNNAYCQDNEISWIDWGEIYRFCGMIRSRTIACVISDIYMAFNAGTVPDIDTAKEPPTVEAHSMVVL
>Firmicutes_bacterium_ADurb_Bin419_an_OPZ91072_1_taxo_Bacteria_Terrabacteriagroup_Firmicutes_unclassifiedFirmicutessensustricto_unclassifiedFirmicutessensustricto_miscellaneous_____
NFSVYSRHAVLVLYVIPFGNVFTMIEYGFKMDGQWFKILLDPYAKAVGFDWEGDKPLEIPMKDLIIYEMHVRGFTKSSSKVKPGTFAAIREKILHIKELGINCVELMPIYEFDEFWGYSTVGFFAPKAYAAMQVDEFKALVKDLHKNGIEVILDVVFNHTAEYISFRGIDNTYYMLYNFSGCGNTLNCNNPVVRNMILDCLRCWAAEYHIDGFRFDLAAILGRNMHNPPLLETLAFDPVLGKCKLIAEAWDAGGRWAEWNGKYRDDIRKFLKGELVGAMAQRIQGSPDLYNTCASINFVTCHDGFTLMDLVSYNGKHNEANGENNRDDDNYSWNCGFLRKKQIKNAVSILMLSQGVPMILSGDEFGNTQYGNNNAYCQDNEISWLDWRELFNFFRVVASRLLAMLCCFAYMAMNMHELPAANTDVVM-VVGPRSVVIL
>Acidobacteria_bacterium_ADurb_Bin051_an_OQC35183_1_taxo_Bacteria_Acidobacteria_unclassifiedAcidobacteria_unclassifiedAcidobacteria_miscellaneous__AcidobacteriabacteriumADurb_Bin051____
------------------GDIWHLERYAWRADFHRFNLLLDPYARALSFDWEGTLPPKIPLPDKVIYELHVRGFTVPSAGVEPGTYLGLIEKIPYLKELGITTVELLPVYEFDELWGYSPIAFFAPKAYAVRQVQEFKTLVRELHRAGIEVFLDVVFNHTGEVYSFRGLDNIYYMLRNYSGCGNTLNCNHPVVRNLILDALRYWVAEMRVDGFRFDLASVLGRGLANPPLLEQIAADPVLADTTLIAEAWDAAGRWAEWNGRYRDEVRRFVAGELTSRVATRLAGSADLYQPSHSINFVTCHDGFTLADLVAYEEKRNETNGEENRDDLNYSWNCGALRRRQVRNLLAILLLSQGTPMLLAGDEGGRTQRGNNNAYCQDNEISWLDWDDLHRYVLLIAAHAFAMHLADLYLALNMGALPPLDTARESPTVAPRSVLLL
>Macleaya_cordata_an_OVA20071_1_taxo_Eukaryota_Viridiplantae_Streptophyta_Streptophytina_Embryophyta____
NFAFFSRNTELCLYEIDLGDVWHVSSYGYRCKGDRSHVLLDPYAKILKFDWSGDTRLCLPMENLVVYRLNVAQFTEKSSQLPAGTFSGLTEKLHHFKALGVNAIMLEPIFPFDEQ----PYNFFSPTLYGPSAINSMKEMVKNLHANNIEVLLEVVFTLTAEPIGLHGIHKSFYVV---SRAKSSLNCNDPIIQRMVLDSLRHWVTEFHIDGFCFMNASALLRGLSRPPLIEAIAFDPLLSKTKIIADCWDPCNRWAEMNTKFCHDVRSFLRGELLSDLATRLCGSGDI--PAFSFNFITRNFGLPLVDLVSFSGE---LSSQ-------LSWNCGERRLKQIRNFLFILNISLGVPVLNMGDECGQSSNGSPSY-SDRKS---FDWDQMTQYIFLSSSKFLAMMLKDLFIVFNASNLPPIDTALPFPEIKSHSCALF
>Proteobacteria_bacterium_an_PIE19510_1_taxo_Bacteria_Proteobacteria_unclassifiedProteobacteria_unclassifiedProteobacteria_miscellaneous__Proteobacteriabacterium____
NFSIFSHEASLLLFTIRLFFFWHVFAYAFRVDGYRYKVLIDPWTLAQTYDWEGDRPMVIADEDLVIYEMHVGGFTKPSSGVQPGTFAGVIEKIPYLKELGVNAVELLPVMAFDPQWGYNTVSFFSPHDYCKTHLEEFRDMVKALHRAGIAVILDVVFNHTAETINFRGFCNFFYHLKDFTGCGNTINSNHPFVTQFIVSCLEWWVHDMHVDGFRFDLASALARGMYHAPVLWAIEFSRTMLRTKIIAEAWDAAGRWKEWNGLFRDDLRRFLRGDVVGRLARRITGSPDLYGPTSSINFITAHDGFTLNDLYSYQGKYNQANGENNRDGDNISFNCGKLRRQQIKNALALLLLSQGVPMLLYGDECRRTQQGNNNAYCQDNELGWFDWRDIFRFTGMIAARAVAFTL-DLHVMINMYELPRLDTALDDPIVSPRSVVVL
>Actinokineospora_auranticolor_an_PPK65440_1_taxo_Bacteria_Terrabacteriagroup_Actinobacteria_Actinobacteria_Pseudonocardiales____
NFSVYSNNATLVLFELPFGGVFAMTRYGYRADGDRFRVLTDPYATVLAFDWEGDTPLRLAREDLVIYETHVRGFTRPSSGVAPGTYAGLVEKIPYLRELGVNCVELMPVFEFDETWGYNTVGFFAPKSYAVMQVDEFKNMVKRLHRAGIEVMLDVVFNHTAETISFRGLDNTYYMLYNFSGTGNTLNCNHPVVRGFIVDCLRHWAAEYHIDGFRFDLAAILGRDLANPPLLEALAHDPVLRDCKLVAEAWDAGGRWSEWNGRYRDTVRRFVKGDMAGDLATRLLGSPDLYGPAASINFVTAHDGFTLRDLVSYNDKHNEANGEDNRDNGNHSWNHGRLRARQTRNVLLLLLTSQGVPMLLSGDEVGRTQSGNNNTYCQDTEDNWFDWSDLLEFTLAVASRLVAALLYCVYLAANAYELPSADTFADAGRIGPQSVLVL
>Chlorella_sorokiniana_an_PRW59985_1_taxo_Eukaryota_Viridiplantae_Chlorophyta_Trebouxiophyceae_Chlorellales____
NFAVYASNAWLCLFEVALGDVWHVALYGYRVFGQRHRVVLDPYAKAVFFDWEGDRPLGLPMEDLVIYEMHVRGFTASSSGVSPGTFRGIVEKLDYLAGLGVNAIELMPVHEFNELWGYSTVGYFAPMRFSADVLNEFKQMVKECHKRGIEVILDVVFNHTAETLSFRGLDNVYYMLYNYSGCGNTFNCNHPVVRQFIVDCLRYWVQEMHVDGFRFDLGSIMTRALGDPPLIDLISSDPVLKDTKLIAEAWDCDGRWSEWNGHFRDTVRQFVKGTWVGNMASVLCGSPHIYVPTASVNFVTAHDGFTMADLVSYNDKHNEANGENNRDSHNLSWNCGSLRQRQMRNMLTALLVAHGVPMLYMGDEYGHSKGGNNNTYCHDSALNWLDWSGLLRFTHMIGSRFLAYSLKGLYIAFNTGQLPRSDTSKVAPAMLPYSTVIF
>Nonomuraea_fuscirosea_an_PRX55804_1_taxo_Bacteria_Terrabacteriagroup_Actinobacteria_Actinobacteria_Streptosporangiales____
NFSVFSNHATLVLYELPFGSVYAMTEYGYRVDGHRFRVLSDPYARMLTFDWEDDRPPRLPHEDLVIYELHVRGFTRPSSGVSPGTYAGLVEKIPYLKELGVNCVELMPVFEFDESWGYSPIGFFAPKSYATMQVDEFKHLVKELHRAGIEVLLDVVFNHTAESISFKGLDNTYYMLYNFSGTGNTLNCNHPVVRGFVLDCLRYWASEFHVDGFRFDLAAILGRGLHNPPLLESLAYDPILRDCKLIAEAWDAAGRWSEWNGRYRDTVRRYIKGDVTGEMATRMVGSPDLYSTAATVNFITSHDGFTLRDLVSYDHKHNEANGEGNRDDTNHSWNCGATRARLTRNALLLLLASRGVPMLLAGDEIGRTQLGNNNAYCHDGPLTWVDWGDLFRFTRAIACRVLVAMF-CVYVAANSHELPAADTAAAPPVIGPRSVAIL
>filamentous_cyanobacterium_CCP2_an_PSB17015_1_taxo_Bacteria_Terrabacteriagroup_CyanobacteriaMelainabacteriagroup_Cyanobacteria_unclassifiedCyanobacteria____
NFSIYSSYATLVLFEILIGNVACITEYGYRVDGHRFKILLDPYARCISFDWEGDHLLEIPEEDLIIYEMHVRGFTCPSSQVKRGTFAGLQEKIPYLKSLGVNCVELMPIFEFDELWGYSTVGFYAPKGYATKQAQELKTLIKELHRNGIEVILDVVFNHTAETISFRGLDNTYYMLYNFSGCGNTLNCNHPVVRNFVLECLRYWVSEYHVDGFRFDLASILGRDLKNPPLLEILAFDPILAKCKLIAEAWDAGGRWGEWNGKYRDAIRRFLRARSLKEVALCLQGSPDLYEVSSSINFITAHDGFTLADLVSYNEKHNEANGEENRDNDNESWNCGALRKRQMRNAIGILMVSQGIPMILMGDEMGHTQHGNNNAYCHDSELTWLDWNDFFRFVNCIATHTIAFMLCYVYVAMNMHELPKANTTMQPPMVGERSIVIL
>Marchantia_polymorpha_an_PTQ45100_1_taxo_Eukaryota_Viridiplantae_Streptophyta_Streptophytina_Embryophyta____
NFSVHSSGASLCLYEIELGDVWHVFLYGYRVNGCCYCILVDPYAKAVIFDWEGDSPPRLKQKDLIIYEMHVRGFTRSSSGVEPGTYLGLVEKLPHLKELGVNCIELMPTHEFNELWGYSTINFFSPMRYAADAIKEFKTLIREAHKLGMEVFMDVVFNHTAETISFRGFDNVYYMIYNYSGCGNTFNCNHPIVRRFIIDCLRYWVLEMHVDGFRFDLASILTRALSEPPLVDMMSNDPVLRGVKLIAEAWDTGGVWSEWNGQFRDTVRSFIKGTMVGLFAQCLCGSPHLYQPWHSVNFVTAHDGFTLADLVSYNEKHNEANGENNNDSHNASWNCGRLRQRQLRNFMLALMVSQGVPMVTMGDEYGHTKGGNNNSYCHDNIINYFQWDGFYRFSLLINSRFVAFSLVELYVAFNASSLPEVDTSKAPPPMLNYSSVLF
>Opitutaceae_bacterium_EW11_an_PTY03840_1_taxo_Bacteria_PVCgroup_Verrucomicrobia_Opitutae_Opitutales____
NFSIFSRHATLVLFELPFGDVFCMIEYGYRMDGHRFKILSDPHARLLAFDWQGDRSPGIPLEDLVIYELHVRSFTQPSSEVKRGTYAGLAEKIPYLKELGVNCVELMPIFEFDEFWGYSTVGFFAPKGFAAMQMDELKTLVRQLHEAGIEVMLDVVFNHTAEYISFRGLDNAYYILYNFSGCGNTLNCNNPVVRAFVLDCLRYWAAEYHIDGFRFDLASILGRDLANPPLLESLAYDPILSKCKLVAEAWDAGGRWAEWNGRFRDDIRKFLKGDLAGAVATRVLGSADLYGPTASINFVTCHDGFTLHDLVAYNGKHNEANGEQNRDNDNESWNCGTLRRRQMKNAIAMLLVSNGVPMLLAGDEFARTQYGNNNNYCHDTELSWIDWNDLHRFVKMIASRVLAYLLDTLYIAFNMYELPFANTGCPSPLVGGRSVLIL
>Acidobacteriia_bacterium_an_PWU07838_1_taxo_Bacteria_Acidobacteria_Acidobacteriia_unclassifiedAcidobacteriia_Acidobacteriiabacterium____
NFSVYSRSASLLLFTIPIYHYWHVFLYGYRVHGLRFKVLLDPYARGVVYDWEGDTPLRRPSTQTIIYEMHVRGFTRPSSGLPRGTYAGLIEKIPYLQQLGITAVELLPVFQFDRQWGYSPVSFFAPHGYSSGPAHEFRDMVKALHRAGIEVILDVVFNHTAETLCFRGFENAYYILADYSGTGNTLNANHPIVRRMILDSLRYWVGEMHVDGFRFDLASILARDMSNPPVLWDIESDPALAGTKFIAEAWDAAGSWKEWNGRFRDDVRAFLRADTTGGVADRFLGSPAIYGAEAAVNFVTCHDGFTLNDLVSYNRKHNEANGEGNRDDDNRSWNCGALRNRQVKNFLMITMLSLGIPMIGMGDEVRRSQSGNNNAYCQDNETSWLDWADVYRFVLLIGSHSIALTAHMSHLILNAYELPGIDTALDSPVAGPRSVVAL
>Gracilariopsis_chorda_an_PXF42517_1_taxo_Eukaryota_Rhodophyta_Florideophyceae_Rhodymeniophycidae_Gracilariales____
NVAVYAKVDSICVF----GDVWHIESYALRLD----RLLTDPYARWIEFDWGGQRSPRLTYGDVVIYEAHIRALTT------AGTFESAIQRIPYLKWLGVTALQLMPIFEFSELWGYSPLSWFSPMRYSE-----LKKLVKALHAEGIECYLDVVYNHSSNALHFLNTQS-YYIGSNLSGCGNTLATARPLMLELVMDSLRWWVTEYHIDGFRLDAAGILCRDVRDPHVIESMASDPVLKGTKFIVEGWDAGDRFCEWNVKWRDTVRQYVRGDVAKEFRDVLRGSPHLFSAFHGVNFVSCHDGFCMADVVSFKKRLNE-------DDE-ISFNCGKMRARRLRNFIVALAVSRGVPMILQGDEMGATKDGFSNTWNDTKRFAASEWRGLMLFCRALSERFVGFYVKWLYVAFYNGKLPDLDTFRWEVEMGSHSALVV
>Gracilariopsis_chorda_an_PXF44807_1_taxo_Eukaryota_Rhodophyta_Florideophyceae_Rhodymeniophycidae_Gracilariales____
NFAIYAREPTLILR-YKLGLVWHASSYLWRI-GP-W-ECVDPYARLLHFDWQDVARPQIAWKDVIIYEIHIRGFTK----LKAGSFQGVVKRIPYLKALGVNVVELLPCMEFNESWGYSTVGFFSVMRFASEAKQQFQHMVRELHRAGIEVILDVVFNHTAEFYGMKLLAPTYYLWVNLSGCGNTVNCNDVIVQDLICDSLRYWRHEMGVDGFRFDLASILCRGMSRPSVVERMCKEACMRDVKFIAEPWDCGGVWAEWNGKFRDCVRRFIRGDVTGEFATRLCGSEDLYSPYHSINFVTAHDGFCMRDLVSYNEKHNERNGENNRDAHNVSWNCGQLRERQIRNLMMALLMGGGTPLLRMGDEYGHSQGGNNNGWCQDSDISWFDWSRVAQFAALMFRNVLCMTLVDVLVAFNASKLVSVDTSLVADELRAFSSALF
>Acidobacteria_bacterium_an_PYS06761_1_taxo_Bacteria_Acidobacteria_unclassifiedAcidobacteria_unclassifiedAcidobacteria_miscellaneous__Acidobacteriabacterium____
NFSLFSGNATLLLFIVRLFHFWHLYHYAYRVDGHRFKVLIDPYARGNTYNWEGDRPLNRPMEDTIIYEIHVRGFTRPSSGVRPGTFSGIIEKIPYLQSLGITAVELLPVFDFDESWGYSTLGFFAPQAYCIGHLDEFRDMVKALHKAGIEVILDVVFNHTDELFSFKGIDNTYY-LANYTGCGNTLNCNHHIVGKLILDSLRYWVRETHVDGFRFDEGSILARGLKHPPVVWQIELDEELSDSKLIAEAWDAAGRWAEWNGRYRDDIRRFVKGDLVGALASRLAGSADLYEPINSINFITCHDGFTLNDLVSYDAKHNESNGENNQDNDNLSWNCGLLRERQVKNFATILLLSRGVPMILGGDEIRRTQRGNNNAYCQDNEISWWDWSHIFRFWQMIESRVLAMTLGDIHVMMNMYEVPLVDTAALSPKVEGRSIVVL
>Acidobacteria_bacterium_an_PYS36056_1_taxo_Bacteria_Acidobacteria_unclassifiedAcidobacteria_unclassifiedAcidobacteria_miscellaneous__Acidobacteriabacterium____
NFSIFSSAATLVLFEIEFGDVYSMIEYGYRFGGHRFKIVCDPYARVIGFDWEDDRPLEITTNDLVIYELHVRGFTANSARVSPGTFAGIIDKIPYLKSLGVNCVELMPIFEFDEWWGYSTLAFLAPKGYAAMQVDEVKNLIKQLHQAGIEVILDVVLNHTAETISFRGIDNNYYMLYNFSGCGNTLNCNHPVVRNLVLDCLRYWAADYHVDGFRFDLASILGRDLANPPLLESLALDPVLSKCKLIAEAWDAGGRWAEWNGKYRDAVRKFLKGDLVGEIATRIQGSPDLYYPAASINFITCHDGFTLYDLFSYNEKHNEANGEHNNDNDNNSWNCGLLRLQLMKNAFCMLMLGRGVPMFLMGDEVGRTQHGNNNSYCQDNDLSWMDWTELLRFV--------------------------------------------
>Acidobacteria_bacterium_an_PYS55736_1_taxo_Bacteria_Acidobacteria_unclassifiedAcidobacteria_unclassifiedAcidobacteria_miscellaneous__Acidobacteriabacterium____
NFALYSRYATLLFF-IQLKFIWHGFLYAYKVSGLRFKLLIDPCAKALSFDWKGDEPPNIPFENLYIYEVHVKGFTAPSSKVEAGTYLGFVQKIAYLRDLGINAVELLPIHEK---WGYNTIGFFAPESYGTCEVAEFKTLVRELHRVGIEVILDVVYNHTAETLSFRGIDNTYYCLMNYTGCGNSLNLSNPAVIRFVMDSLRYWVEVMHVDGFRFDLASVLGRE-----FFDAISQDPVLNRIKLIAEPWDIGD-WCEWNGRFRDTVRKFLKGDQLRDLGWRLTGSADLYGAYNSINFITCHDGFTLHDLVSYDSKHNEANLEDNRDNDNNSWNSGQLRKQLAKNHICMLFFSMGTPMMLGGDEFLRTQKGNNNAYCQDNDISWFDWNDIRLFTKIIAARTLCYRLDTLFIIFNADPIPAIDTSLPNRLVQPRSTVVL
>Chloroflexi_bacterium_an_PZN56814_1_taxo_Bacteria_Terrabacteriagroup_Chloroflexi_unclassifiedChloroflexi_unclassifiedChloroflexi_miscellaneous_____
NFSIFSSNATLVLFEIPFGNVYAMTEYGFRMDGHRFKILLDPYAKVIGFDWEHDRPLEIPMEDLVIYEAHVRGFTRPSSGVRPGTFDAIREKIPYLKALGINCIELMPIYEFDEFWGYSTVGFFAPKGYAAMQVDELKNLIKELHANGIEVILDVVFNHTAETISFRGIDNTYYMLFNFSGTGNTLNCNNPVVRGIVLDCLRYWAAEYHIDGFRFDLAAILGRDLTNPPLLEQLAYDPILAKCKLIAEAWDAGGRWAEWNGKYRDALRRFLKGDLVPEIATRILGSPDLYAPTASINFVTCHDGFTLMDLVSYNNKHNEANGENNNDNDNNSWNCGALRRRQIKNAITILMVSQGVPMVLMGDEVGRTQQGNNNAYCHDNELNWLDWSDLLRFFHIIASRTLAFWLL-------------------------------
>Cyanobium_sp__an_PZV03219_1_taxo_Bacteria_Terrabacteriagroup_CyanobacteriaMelainabacteriagroup_Cyanobacteria_Synechococcales____
NFCLYSKHATLLLFVVELYHYWHCLIYGYRVHGLRFNLLLDPYGHAVVYDWEGDAPLRRPRRETVVYELHVRGFTRPSSGVAAGTYAGLIEKIPYLQELGITAVELLPVFQFDRLWGYSPISLFAPHGYSSGPLDEFRDMVKALHRAGIEVILDVVYNHTAESFCFRGLANAYYLLADYSGTGNSFNANNPVVRRLIRHSLRYWVRHMHVDGFRFDLASVLTRDMPLPPVLWDIETDPHLAGTKLIAEAWDAAGSWQEWNGRFRDDMRRFLKGDQVRKAALRLLGSPDLYGAEQSVNFITCHDGFTLADLVAYNGKHNEANGEDNRDDDNASWNCGALRQRQIRNALTLLLLAVGTPMLTMGDEVCRTQQGNNNPYGQDNAISWFDWTDILRFVELIASRSIAVRITRLHVIANAYALPAIDTSLPSPRVAARSVVVL
>Chloropicon_primus_an_QDZ18260_1_taxo_Eukaryota_Viridiplantae_Chlorophyta_Chloropicophyceae_Chloropicales____
NLAVFSDVSTVCLFEIELGHVWHCSFYAYRVSGVVFDFLVDPYAVAIAFDWEGDKPLNLRMEDLVIYELHVRGFTQASSNVKPGTYKGLTEKLDYLQDLGVNCVELMPVNEFNELWGYSTVGFFAPMRYGSEVVKEFKEMVKMCHQRGIEVIIDVVFNHTAECLSFRGLGNVYYMLYNYSGCGNTVNCNHPVTREFILDCLRYWVVEMHVDGFRFDLASILSRNLSDPPLLQAISTDPVLKDTKLIAEAWDCDGRWSEWNGIFRDNVRNFIKGSWAGTFAGAICGSPDVYGPTASINFVTAHDGFTLADLVSYNSKHNEANGEQNNDQHNNSWNCGELRHKQLRNFAAVLLVSQGVPMLVMGDEYGHSKGGNNNTYCHDGDINYFQWDGLVRFFKMIHSRFVAFSVTDLYIAFNAGEVPAADTSKPAPTVAPYSCIIL
>Nitrospirae_bacterium_an_RMD52954_1_taxo_Bacteria_Nitrospirae_unclassifiedNitrospirae_Nitrospiraebacterium_____
--------------------------------GHRFIVLVDPYTQALTFDWQGDKPLNIPLQNSIIYELHVRGYTVTSSGVKPGTFKGLIEKIPYLKSLGITAVELMPIAEFNENWGYSTIAFFAPKSYASAQIREFKELVREFHKAGIEVILDVVFNHTAEVFSFKGLDNIYYILMNFSGCGNTINCNHPIVRNFIIDCLRYWVIEMHVDGFRFDLASILGRDLSNPPIIERIAEDPILSKTKLIAEAWDAAGRWAEWNGKFRDDVRKFISGYTLSALATRFAGSADLYRPYHSINFVTSHDGFTLYDLVSYNKKHNYANGEDNRDDENFSWNCGNLRWRQIKNYATILLLSQGVPMILAGDEFGRTQKGNNNAYCQDNEISWVNWEHLLRFFYLII----------------------------------------
>Chloroflexi_bacterium_an_RME74903_1_taxo_Bacteria_Terrabacteriagroup_Chloroflexi_unclassifiedChloroflexi_unclassifiedChloroflexi_miscellaneous_____
NFAIFSRHATLMLFEFELGDIWHVHLYLYRMDGHRFKPLLDPYARALTFDWQGDRPLNRPLNETIIYETHVRSLTYPSSGVEPGTFMGVVEKIPYFKELGVTAIELLPIHVFDEWWGYNTLAFFAPKHYSHQQVVAFKEMVRALHQAGLEVILDVVFNHTAETLSFKGIDNIYYILRDFSGVGNTVNCNHPVVQDFIIDCLRYWVQEMHVDGFRFDLATILSRDSADPPLPVRIAEDPLLRTAKLIAEPWDIGGRWAEWNDRYRDEIRQYWRGDLTGALATRLAGSADLYLPNHSINFVAAHDGFTLNDVVSYNTKHNEANGEQNRDNYNYSFNYGAIRNRQVKNFLATLLLSQGTPMLNGGDEFRRTQRGNNNAYCQHNEISWYDWGDIYRFTYVIADQRLMCLFDDVLMMFNADYLPPLDTARPSPPVQGRSMVVL
>Desulfobacteraceae_bacterium_an_RPH89201_1_taxo_Bacteria_Proteobacteria_deltaepsilonsubdivisions_Deltaproteobacteria_Desulfobacterales____
----------------------------------------------------------RPFSNTIIYELHVRGFTRPSSGVARGTFAGLIEKTPYLQDLGITAVELLPVFQFDEQWGYSPVSFFAPHGYCSGPLDEFRDMVKALHRSGIEVILDVVFNHTTETLCYRGLENAYYILANYSGCGNTLNSGNAIVRRMIIDSLHHWVKEMHVDGFRFDLASILSRDLANPPVLWDIESDPVLAGTKLIAEAWDAAGSWKEWNGKFRDDVRGFIKGDAVSGMASRLQGSPDLYGPEQSINFITCHDGFTLNDLVSYNAKDNQANGEENRDDDNLSWNCGRLRNRQVKNFLTVTLLALGAPMLLMGDEVRRTQGGNNNAYCQDNEISWFDWDDVHRFVHLITSHSLAFGAWLTHIMLNAFELPPIDTALPPPPVQPRSIVVL
>Chloroflexi_bacterium_an_RPJ02257_1_taxo_Bacteria_Terrabacteriagroup_Chloroflexi_unclassifiedChloroflexi_unclassifiedChloroflexi_miscellaneous_____
NFSIYSSHATLVLFEIPFGNVFAMIEYGYRMDGQRFKTLMDPYAKAIGFDWESDRPLEKPIEDLVIYEMHVRSFTRESSGVRRGTFAGLREKIGYLKDLGVNCVELLPVYEFDEFWGYSTVGFFAPKGFAAMQVDEFKTLVKELHKNGIEVILDVVFNHTAEYISFRGLDNTYYMLFNFSGTGNTLNCNHPVVRDMVLDCLRYWAAEYHVDGFRFDLAAILGRALPNPPLLEALAHDPVLAKCKLIAEAWDAGGRWAEWNGKYRDAVRRFIKGDLIGEIAQRLQGSPDLYAPTASVNFLTAHDGFTLNDLVSYNDKHNEANGEDNNDNDNYSWN--------------------------------------------------------------------------------------------------------
>Geobacter_sp__an_RQW90103_1_taxo_Bacteria_Proteobacteria_deltaepsilonsubdivisions_Deltaproteobacteria_Desulfuromonadales____
NFSVYSKNCTLLLFVITLYHYWHVFLYGYRAHGHRFKVLLDPYGKAVAYNWEGDIPLKRPFSRTVIYEMHVGGFTRPNSGVTRGTFAGLIEKIPYLKDLGISAVELLPIFQFDSYWGYSPISFFAPHDYCSGALDEFRDMVKELHRNGIEVILDVVFNHTAETLSFKGLENVYYLLRNFSGTGNTLNANNPIVRRMIMDCLHYWVEVMHVDGFRFDLAAILSRDMSNPPVLWDIDSDPVLAGIKLIAEAWDASGNWKEWNGKFRDDVRRFFRGDTVQNFATRLLGSPDIFGPEQSINFITCHDGFTLNDLVSYNFKHNEANNEGNRDDENLSWNCGSLRNRQTKNFLTVTLLALGAPMLHMGDEVRKTQQGNNNAYCQDNELSWFDWDDVHRFCHLIYSHSIALTAWMYHLIFNAYQIPPLDTSLTSPTVLPHSVIVL
>Singulisphaera_sp__GP187_an_SIO04550_1_taxo_Bacteria_PVCgroup_Planctomycetes_Planctomycetia_Planctomycetales____
NFSLFSRTATLVFFVIRLYHYWHVFLYGYRVGGLRFKLLLDPYARGVVYDWEGDLPLSRPSARTIIYEMHVRGFTRPSSGVGRGTYAGLIEKIPYLRELGITAVELLPVFAFDAQWGYQPVSFFAPHAYSSGPVDEFRDLVKALHRAGIEVILDVVFNHTAETLSFRGIDNTYYILADYTGCGNTLNGNHPIVRRMIVDSLRYWVEEMHVDGFRFDLASILARDLPNPPVLWDIESEPALAGTKLIAEAWDAAGAWKEWNGRFRDDVRDFFRGEAVRHLADRLVGSPEIYGAEQSVNFTTCHDGFTLNDLVSYSHKHNEANGEDNRDDDNRSWNCGALRNRQVKNFLTVTMLSLGVPMIPMGDEVRRTQQGNNNAYCLDDETNWFDWTDVHRFVLLTASHSVALGAEHFHLILNAYELP-IDTGLDSPRVTARSVAML
>Nostocales_cyanobacterium_an_TAF03648_1_taxo_Bacteria_Terrabacteriagroup_CyanobacteriaMelainabacteriagroup_Cyanobacteria_Nostocales____
NFSIFSSYAKLVLFEIPFGNVYCMTEYGYRMDGHWFKVLMDPYAKIIGFDWENDRPLEIPPEDQVIYEMHVRSFTRPSSGVKLGTFAGIRDKIPYLKELGVNAVELMPIYEFDEFWGYSTVGFFAPKGYAAMQVDELKALVKELHKNGIEVILDVVFNHTAETISFRGIDNTYYMLYNFSGTGNTLNCNNPIVRGIVLDCLRYWASEYHIDGFRFDLAAILGRDLANPPLLESLAFDPILAKCKLIAEAWDAGGRWAEWNGKYRDGIRKFLKGDTVGDAAQRLQGSPDLYAPATSINFITAHDGFTMMDLVSYNGKHNEANGENNNDNDNDSWNCGALRRRQIKNAVAMLMVSQGVPMILMGDEVGRTQYGNNNTYCHDNDLNWLDWKDLFKFFHCIASRTLAFMLCYVYVAMNMHEIPGANTGATTPLMGDRSVAIL
>Deltaproteobacteria_bacterium_an_TNF36907_1_taxo_Bacteria_Proteobacteria_deltaepsilonsubdivisions_Deltaproteobacteria_unclassifiedDeltaproteobacteria____
NFSVFSQHATLLLFVIPLFNYWHVYVYAYRAHGHRFKVLLDPYAHAIVFDWQGVVAPRYGNRERVVYEMHVRGFTRPSAGVPPGSFAGVIEKIPYLLDLGITTVQLMPVFQFDERWGYSPIGFFSPHGYYTRHLTGFREMVRELHRAGLEVFLDVVFNHTAESLSFRGLDNVYYLLADFSGCGNTINANHPMVRRLILDSLRYWVEVMHVDGFRFDLASALSRDMREPPLLWEIEQDPLLIHTRLVAEAWDAAGRWAEWNGRFRDDLRHFVRGDYAGATAARLLGSADLYEPHQSINYVTAHDGFTLADLVSYDRKHNYDNGEENTDNDNISSNYGALRLRQMKNLLALLFLAHGTPMLLMGDEVARTQRGNNNAYCQDNPISWLDWGDLHRFTELIRSRTLSYGLDPLHILVSAHELPPIDTSLATPLVADRAVVVL
>Thiobacillus_sp__an_TXH76580_1_taxo_Bacteria_Proteobacteria_Betaproteobacteria_Nitrosomonadales_Thiobacillaceae____
NFALFSRHASLELFAIDLGDVWHVWLYAYRVDGHRFKLLLDPFATAISFHWHDDLPPRRPWSETVIYETHVRGFTVPTAGVDPGTYRGLMEKIPYLKDLGVTAVELMPVHEFNECWGYDPVAFLAPKAYSSQQTLEFKEMVRALHQAGIEVILDVVFNHTAETLSFRGIDNIFYMLRNYAGTGNTINANHPVVRDHILGALRHWVVEMRVDGFRFDLASILGRDLASAPLLERIAEDPILRDVKLIAEAWDAAGRWAEWNGRYRDDVRRFWRGDMLGLFASRLCGSADIYAPEASINFVTCHDGFTLNDLVSYRTKHNEANGEDNRDDANFSDACGTMRSRQIRNFLLTLLISRGVPMLLGGDEFRRTQGGNNNAWCQDNETSWVDWQELHRFVEMLAARQLACRIRSLFLIFNAGRVPEVDTHRPAPQVAPRTGVVL
>Gloeocapsa_sp__PCC_73106_an_WP_006527123_1_taxo_Bacteria_Terrabacteriagroup_CyanobacteriaMelainabacteriagroup_Cyanobacteria_Oscillatoriophycideae____
NFSLFSEGATLLLFVISLFNFWHIFHYAYRVHGHRFKVLIDPYSKGNNYDWEGDKPIGRPVNETIIYEMHVGGFTNSTSGVTPGKFSGLVEKIPYLKQLGITAVELLPIFEFDDTWGYSTMSYFAPHSYCTDHVREFRDMVKALHREGIEVILDVVFNHTDEVFSFKGLDNIYYYLYDYTGCGNTFNCNHPIGEKFIIDCLRYWVQEMHVDGFRFDEGSVLSRGLEHPPVVWAIELDDVLSDTKVIAEAWDAAGRWAEWNGRFRDDLRRFVKGDVISAVASRIAGSADLYQPVNSVNFITAHDGFTLYDLVAYNDKHNEANGENNQDNDNLSWNCGDLRKRQIKNFAVLLMVSQGVPMFVMGDEVGRTQKGNNNAYCQDNEISWFDWNDLLRFWMVIAARCLAFTMGDLHVMMNMYELPTIDTALPTPLVTSRSIVVL
>Kamptonema_an_WP_007357165_1_taxo_Bacteria_Terrabacteriagroup_CyanobacteriaMelainabacteriagroup_Cyanobacteria_Oscillatoriophycideae___Kamptonema_
NFCIYSKNATLLLFVIKLHYYWHVFIYAYRAYGLRFKVLLDPYALAVVYDWEGDIPQRRPYSQTLIYELHVGGFTRPNSGVSRGTYAGLIEKIPYLQELGITAVELLPVHEFDEQWGYSTIAFFAPHAYSYGPVDEFRDMVKALHKAGIEVILDVVFNHTAETLSFKGLENAYYILSNYSGCGNTLKGNHDIVGRMIIDSLEYWVSEMHIDGFRFDLASVLSRSLTDPPILWAIESNPILVNAKVIAEAWDAAGRFAEWNGPYRDEVRRFVKGDTLVRLAARIMGSPDIYPPNRSINFITCHDGFTLNDLVCYNEKHNEANNEDSRDNDNFSWNCGALRLRQIKNFFTIILTSQGTPMLLMGDEVRRSQGGNNNSYCQDNALSWFNWNGLVRFVGLIQSHVLAFTLRNLHIILNAYELPPVDTALATPQTEARSAVVL
>Rhodopirellula_maiorica_an_WP_008697648_1_taxo_Bacteria_PVCgroup_Planctomycetes_Planctomycetia_Planctomycetales____
NFSLFSRTARLLLFVIPFYHYWHIFLYGYRVNGLRFKVLLDPYGRGVVYDWEGDQPLHRSAAQTIIYEMHVRGFTCPSSGIDRGTYAGLIEKIPYLKKLGITAVELLPVFQFDALWGYAPICFFAPHAYSSGAVDEFRDMVKALHRSGIEVILDVVFNHTAETLCFRGIDNTYYMLANYSGCGNTFNANHAIVRRLIVDSLRYWVEEMHVDGFRFDLASILSRDLPHPPVLWDIETDPVLAGTKLLAEAWDAAGAWREWNGRFRDDVRDFFRGQAVTRIADRIVGSPAIYGAEQSVNFVTCHDGFTLNDLVSYNEKHNEDNGEGNRDNHNRSWNCGRLRNRQVKNYLTTTLLSLGIPMILMGDEVRHTQRGNNNAYCQDNELSWFDWTDLHRFVLLCASHCIAFGGEQFHFILNAYELP-IDTALDSPRALDHSVVML
>Synechocystis_sp__PCC_7509_an_WP_009631313_1_taxo_Bacteria_Terrabacteriagroup_CyanobacteriaMelainabacteriagroup_Cyanobacteria_Synechococcales____
NFSIYSRHAKLVLFEIPFGNVFSMIEYGYRMDGYWFKILMDPYAKLIGFDWEDDRPLEIEPEDQIIYEAHVRSFTRPSSGVKPGTYAAIREKIPYLKELGVNCLELLPIYEFDEFWGYSTVGFFAPKGYAAMQVDELKTLIKELHRNGIEVILDVVFNHTAETISFRGIDNTYYMLFNFSGTGNTLNCNNPIVRNMVLDCLRFWAAEYHVDGFRFDLASILGRDMANPPLLESLAFDPILAKCKLIAEAWDAGGRWAEWNGKYRDGIRKFLKGECVGDMAQRLQGSPDLYAPATSINFITCHDGFTLADLVSYNDKHNEANGENNNDNDNDSWNCGALRQRQMKNAVAMLMVSQGVPMILMGDEVGRSQQGNNNTYCHDSELNWIDWTHLFQFFHCNASRTLAFMLCYIYVAMNTDELPGANTGSNPGLLGDRTVVIL
>Chlamydia_pneumoniae_an_WP_010883031_1_taxo_Bacteria_PVCgroup_Chlamydiae_Chlamydiia_Chlamydiales____
RFALYASQATLALTEVPLGAIWHIESYAFRVHGMQYEYLADPYAKNIHFPWDGDQPLHLPKEEMIIYEMHVRSFTQSSSRVHPGTFLGIIEKIDHLHKLGINAVELLPIFEFDETWGYAPLNFFSPCRYAYAPSREFKTLVKTLHQEGIEVILDVVFNHTGLTCSLPWIDTSYYILTNYSGCGNTLNTNRAPTTQWILDILRYWVEEMHVDGFRFDLASVFSRGLQFAPVLEAISFDPLLASTKIIAEPWDAGGRWSEWNGPYRDNVKAFLNGDLIGTFASRISGSQDIYPPTNSINYVSCHDGFTLCDTVTYNHKHNEANGEDNRDDANYSYNFGEVRERQLRNFFLTLMVSQGIPMIQSGDEYAHTAEGNNNRWALDSNANYFLWDTLMHFLDLIAGNFLAFKIKHVYVAFHVGTLPKAESQ----SLQPHTTLIA
>Syntrophobacter_fumaroxidans_an_WP_011699794_1_taxo_Bacteria_Proteobacteria_deltaepsilonsubdivisions_Deltaproteobacteria_Syntrophobacterales____
NFAVFSRNATLLLYVIRLFFSWHVYHYTWRVDGRRFRELLDPWAAAVTYDWEGDRPLESPSESTIIYELHVGGFTRPSSKVAPGTFRGLIEKIPYLKDLGITHVELMPVMAFDEQWGYSTHSFYGPHGYCVTHAHEFRDMVKALHRAGIGVILDVVFNHTAEVINFKGFVNLFYHLRDYTGCGNTVNCNHPLPARFIIRCLEGWVREMHVDGFRFDLASVMARGMRHPPVLWNIEFSDVLLNTRIIAEAWDAAGRWAEWNGRYRDVMRRFVRGELAGQAATNLSGSSDLYQPTNSINFITCHDGFTLNDLVSFNDKHNDANGENNRDNDNLSWNCGALRRRQVKNYMAILLLSQGVPMILAGDEVLRTQRGNNNCYCQDNELGWLDWTDVLRFVEMIAARTLACTLSDLHVILNMADLPEVDTWLPSPLAHARCVMVF
>Simkania_negevensis_an_WP_013943783_1_taxo_Bacteria_PVCgroup_Chlamydiae_Chlamydiia_Parachlamydiales____
NFAVYSHHATLRLFEFPMDDYWHLCEYTYQAEGLLFMDLVDPYARAVNFDWEHTSRPMIPAEDLIIYEMHVRSFTMPSSGSKPGTFLGMIEKIPYLKKLGINAVELMPIHEFNETWGYSTSNFFAPMRFGK---EDLKFLIRELHREGIEVILDVVYNHTSEYHSFRGLDNTYYIIHNYTGCGNTLKCQHPVVQDFILDSLRYWVTEFHVDGFRFDLASIMTRGIQDPPLIKRIASDPILAPTKMIAEPWDPAGRFAEWNGKFRDDVRKFIRGDIEA-MKNRLLGSPDVYTPQHSINFITVHDGFTLHDLVSYNEKHNEQNGEQNQDNDNESWNCGNLRLQQMRNFMVALFIAQGIPMLLMGDEYAHTREGNNNAYCQDNELNYFLWD-LFEFIKLIAD-YLGLTL-ELFIAFNPS----LSTASQ--KLQPYTSVLF
>Treponema_caldarium_an_WP_013970211_1_taxo_Bacteria_Spirochaetes_Spirochaetia_Spirochaetales_Spirochaetaceae____
NFSLFSRHATLVLFEIILGDIWHCHLYLYRVDGFRFKTLIDPYAKALTFNWEGDKPLNYPLRFSVLYETHVKGLTMPSSGVEPGTYRGVIEKIPYFKELWITSLELMPIQEFNEQWGYSTVAFFAPKSYSAAQVREFKEMVKALHRAGIEVILDIVFNHTAETFSFRGIDNIYYMLKNYSGCGNTLNCNHPVVRTFILDCLRYWVIEMHVDGFRFDLGSILGRNMENPPMLERIAEDPVLRNTKIIAEAWDAGGRWAEWNDRYRDDVRKFWRGDEARHFATRLSGSSDLYLPFHSINFVTSHDGFTLRDLVSYAEKHNEENGEENRDGANFSCNYGTIRFRQMRNFITTLMISLGTPMLLGGDEIGRTQRGNNNAYCQDNEISWYDWKDFFRFVEMLADKRLAYRLDDFYIMFNASTIAEVDTSRPSPYVHERTTVIL
>Chroococcidiopsis_thermalis_an_WP_015156477_1_taxo_Bacteria_Terrabacteriagroup_CyanobacteriaMelainabacteriagroup_Cyanobacteria_Chroococcidiopsidales____
NFSIFSEHATLLLFVIQLFHFWHVYHYAYRVDGHRFKLLIDPYAKGNNYDWEGDRPLNRPMSETIIYEMHIGGFTKPTSSVKPGTFAGAIEKIPYLKELGVTAVELMPVFEFDDTWGYSTMSYFAPHGYCVNHVREFRDMVKALHQAGIEVILDVVFNHTDEVFCFKGIDNIYYYLYDYTGCGNTFNCNHPIPEKLIVESLEYWVKELHIDGFRFDEGSVLSRGLQYPPAIWNIELSETLADTKIIAEAWDAAGRWAEWNGRYRDDIRRFVKGEIVGAVAARIAGSADLYQPINSVNFITAHDGFTLNDLVSYNQKHNEANGEGNRDDENLSWNCGDLRDRQIKNFAAILLLSQGVPMIVMGDEVRRTQKGNNNAYCQDNELGWFDWNKLFRFWLTIDARVLAFTLGDIHVMLNMYEIPAIDTAQNSPFVQGRSVVVL
>Chamaesiphon_minutus_an_WP_015328803_1_taxo_Bacteria_Terrabacteriagroup_CyanobacteriaMelainabacteriagroup_Cyanobacteria_Synechococcales____
NFSVFSQHATLLLFTIQLFHFWHVYGYAYRVDGDRFKILLDPYAKGNTYDWEGDRPLNRPMNETIVYELHLRGFTRPSSGCKPGAFAGLIEKIPYLQDLGITAIELLPIFDFDETWGYNPIGFFAPQMCCTHHIREFRDIVKALHKAGIEAILDVVFNHTGETISFRGLDNIYYYLTDYSGCGNTLNCNHPMVTKMILESLEFWVREMHVDGFRFDEGSILSRGMLYPSALWSIELSEALADTKIIAEAWDAAGRWAEWNGRYRDDIRRFVRGDLIGAVAARIAGSADLYQPIDSINFITCHDGFTLNDLVSYNSKHNEANGEGNRDNENFSWNSGELRQRQIENFITILLLSQGVPMLLAGDEIRRTQQGNNNAYCQDNEIGWFDWHHLFRFFQTIASHVLAFTLGDIHVMLNMDEIPQIDTALPAPLVKSHSIQVL
>Oscillatoria_sp__PCC_10802_an_WP_017715355_1_taxo_Bacteria_Terrabacteriagroup_CyanobacteriaMelainabacteriagroup_Cyanobacteria_Oscillatoriophycideae____
NFSIFSSHAKLVLFEIPFGNVFSMIEYGYRMDGQWFKILTDPYAKLIGFDWEDDRPLEIDPEDQIIYEMHVRSFTRPSSGVKPGTFAGIRAKIPYLKELGVNAVELMPVYEFDEFWGYSTVGFFAPKGYAAMQMDEFKTLVKELHKNGIEVILDVVFNHTAEYISFRGIDNTYYMLFNFSGCGNTLNCNNPIVRNMVLDCLRYWAAEYHIDGFRFDLASILGRDLQNPPLLETLAFDPILAKCKLIAEAWDAGGRWAEWNGKYRDSIRKFLKGDTVGDIAQRLQGSPDLYAPATSINFITAHDGFTLMDMVSYNGKHNEANGENNNDNDNDSWNCGALRKRQIKNAVAILMVSQGVPMILMGDEMGRTQHGNNNTYCHDNELNWQDWNDLFKFFHCIASRTVAFMLCYIYVAINAHEIPGANTGAPSPLLGDRSVVIL
>Pseudanabaena_sp__PCC_6802_an_WP_019502114_1_taxo_Bacteria_Terrabacteriagroup_CyanobacteriaMelainabacteriagroup_Cyanobacteria_Synechococcales____
NFSIFSSYATLVLFEIPFGNVYTMVEYGFRMDGQWFKILMDPYAKIIGFDWEHDRPLEIPPEDQIIYEMHVRSFTRPSSGVKKGTFAGIREKIPYLKELGVTSVELMPIYEFDEFWGYSTVGFFAPKGYAAMQVDELKALIKDLHKNGLEVILDVVFNHTAETISFRGIDNTYYMLYNFSGCGNTLNCNNPIVRNIVLDCLRYWAAEYHIDGFRFDLASILGRDLANPPLLETLAFDPILAKCKLIAEAWDAGGRWAEWNGKYRDGVRKFLKGDRVGDMAQRIQGSPDLYAPATSINFITAHDGFTLMDMVSYNSKHNEANGENNNDNDNDSWNCGALRHRQIKNAVAILMVSQGVPMILMGDEMGRTQLGNNNTYCHDNDLNWLDWEDIFRFFNCIASRTLAFMLCYIYVAMNMHELPGANTGVPSPLLGDRSVVIL
>Flexithrix_dorotheae_an_WP_020532744_1_taxo_Bacteria_FCBgroup_BacteroidetesChlorobigroup_Bacteroidetes_Cytophagia____
NFCVFSKNSQLLFFIIPLFYYWHIFLYGYRVHGLWFKLILDPYAKAIAYDWEDDQPLQIPYKKTIIYELHVAGFTKPNSGVNRGTYLGLIEKIPYLKELGITAVELMPVHQFDPQWGYSPIGFFAPHAYGTKTVNEFKDMVKALHKAGIEVILDVVYNHTSEIQCFKGLENAYYSFANYTGCGNSLNGNHSIVRRMIMDSLRYWVSEMHIDGFRFDLASVLSRDMENPPVLWEIESEPVLAGTKIIAEAWDAAGKWSEWNGMYRDDIRKFIKGDMAGGTVQRIIGSPDFFSPNRSVNFITCHDGFTLNDLVSYNSKHNMANGEDNRDNDNNSWNCGKLRLKQIKNYLTILMLSQGTPMLLMGDEVRRTQGGNNNAYCQDNEISWFDWDDVLEFVNLNHSRTLAFTIGHIHVMINAYEIPPIDTSLPHPKLKSRSIVVL
>Chlamydia_gallinacea_an_WP_021828253_1_taxo_Bacteria_PVCgroup_Chlamydiae_Chlamydiia_Chlamydiales____
RFALFSSHADLALSEIALGDIWHIESYAFRVCQEKFKYLADPYAKNIHFSWDGDRCLHLPKEDLIIYEMHVRSFTLSSSQVRPGTFLGIIEKIPYLKKLGVTAIELLPIFEFDESWGYASLNFFSPCRYTYAPAREFKTLVKALHNAGIEIILDVVFNHTGMLCSLPWIDRSYYILCNYSGCGNTINTNHVPTTQWILDVLRYWVQEMHVDGFRFDLASVFSRDISPSPILLAITYDPILANTKIIAEPWDAAGRWSEWNGSYRDTVRAFLNGNLIGTFASRISGSQDLYAPHNSINYICIHDGFTLHDTVAYNNKHNEDNGENNQDDANYSYNFGELRQRQMRNFFLTLFLSQGIPMWQSGDEYGHTAKGNNNRWALDTPANYFLWDHLMEFVQAISSHYLAYELKSLFVAFNSGRLPKVNTT----TLDAFTIFVA
>Halonatronum_saccharophilum_an_WP_027340803_1_taxo_Bacteria_Terrabacteriagroup_Firmicutes_Clostridia_Halanaerobiales____
NFSVFSKYATLLLFVIPFGDVFTIMEYGYRMDGHWFKILLDPYAKAIGFDWEGDKPLELDMKDLVIYEAHVRGFTKPSSGVKPGTFASIREKIPYLKELGVNCIELLPIFEFDEFWGYSSVGFFAPKGYAAMEVDELKNLIRELHKNGIEVILDVVFNHTAEYISYKGIDNTYYLLYNFSGCGNTINCNNPVVRNMILDCLRYWASEYHIDGFRFDLASILSRDMANPPLLETLAHDPILGKCKLIAEAWDAGGRWAEWNGKFRDDVRRFLKGNVVEGIIQRIQGSPDLYGPTASINFITCHDGFTLMDLVSYSYKHNYANGEGNRDNDNYSWNCGRLRKKQIKNAITMLMLSRGIPMILSGDEFGNTQKGNNNVYCQDNELSWLDWSDIFNFFRIISSLNLGLMFVFIYIAMNMHEIPEVNTDMSPLLVGARSIIVL
>Neosynechococcus_sphagnicola_an_WP_036530495_1_taxo_Bacteria_Terrabacteriagroup_CyanobacteriaMelainabacteriagroup_Cyanobacteria_Synechococcales____
NFCVFSKNATLLLFIFSLFYYWHIFIYAYRVHGLRFKVLLDPYTRAIVYDWEGDQPLKTPYAASVIYELHVGGFTSPNSQVSRGTYAGLIEKIPYLKDLGITAVELLPIHQFDAQWGYSTMSFFAPHSYSSGSVDEFRDMVKALHRAGIEVILDVVFNHTAEILSLKGFENAYYILKNYSGCGNTLKANHEIVGRMILDCLRYWVAEMHVDGFRFDLASILSRSLKDPPILWSIESDPLLAGTKIIAEAWDAAGRFAEWNGPFRDDVRRFVKGDMVPNLAARLMGSPDIYPPNRSINFVTCHDGLTLNDLVSYNFKHNQANKEDNRDNDDHSWNCGALRLRQIKNFLTILLVSQGTPMILMGDEIRHTQLGNNNAYCQNNELSWFDWSELHRFVEIIQSHSLALTLHHLYIIFNAYELPPVDTAQPAPPVAPRSTVIL
>Spirochaeta_cellobiosiphila_an_WP_037571608_1_taxo_Bacteria_Spirochaetes_Spirochaetia_Spirochaetales_Spirochaetaceae____
NFAIFTKNGTLHLFSIPLGDVWHIYLYGYTVNGHRFKFLLDPYAKAVTFNWEDDKPLHIPLKDAVIYEMHIRAFTQPSSGVKKGTYLGIIEKISYLKQLGINTVEFLPVHEFNHKWGYSTLSFFAPDWFATTAVKEFKTMIKALHKAGIQVLLDVVYNHTGETHSFRGFDNIYYMLKNYSGCGNTLNCNHPVVKQLILDSLRYWVVDMHVDGFRFDLAAILGRDVPNYSILNDISHDPILSNTILIAEGWDAAG-WAEWNAQFRDDIRCFIKGDKVPVIATRMTGSSDLFHPYHSINFITAHDGFTLHDLVSYNNKHNQQNGEDNRDDDNSSWNHGKLRLKQSKNLLTLLFISQGTPMLLAGDEMWFSKQGNNNTYCHDNTFNWLNWKNLWNFTHLIQSHTLAFMLDNFYVAINGHQIPPVNTGIKKSKLHSRSIVIL
>Neochlamydia_sp__S13_an_WP_042241859_1_taxo_Bacteria_PVCgroup_Chlamydiae_Chlamydiia_Parachlamydiales____
NFSLVSSKASLALFELSLGDIWHLFGYAYKIGDKYFSYLLDPYAKAVIFDWEDDKKPQISHKSLIIYEMHVRGFTQPSSQVKPGTYLGMIEKIPYLQQLGINAVELLPIQEFNECWGYSSINFFAPMRYAFAALQEFKKMVKAFHKAGIAVILDIVLNHTNELTSFKGIDCTYYLKMNFTGCGNTFNTNHPILQHFILDVLRYWVVEMRVDGFRFDLASIFNRGLETAPIVEAISYDPVLSQTILIAEPWDAAGRWSEWNALYRDTVRRFIKGTTKDLFASRLAGSQDIYSPLSSINFITAHDGFTLYDLVAYNHKHNLENGENNQDNQNESWNCGDLRERQLRNFHLALMMSQGIPMLQMGDEYAHTKKGNNNTWCQDNELNWFLWDAFYRFYLMIKTQFLAFTLLILYCAFNAQFIPMINTANPSPQMPAFSAVLL
>Thermanaerothrix_daxensis_an_WP_054522421_1_taxo_Bacteria_Terrabacteriagroup_Chloroflexi_Anaerolineae_Anaerolineales____
NFSLFSMNSELLLFVIRLFAYWHVYIYAYRVYGLRFKLLLDPYARVIVYNWEGDEHLRLPYAQTVIYELHVGGFTRPSSGVARGTYAGLIEKIPYLKSLGITSVELMPVQQFDEQWGYSPIAFFAPHGYSSGPVDEFRDMVKALHRAGIEVILDVVFNHTAETLGFKGLENIYYMLLNFSGCGNTLNTNNSIVRRLILDALRYWVQVMHVDGFRFDLASVMARDLKNPPILWEIETDPVLAGTKIIAEAWDATGRWAEWNARFRDDVRRFIRGDMVWDFANRLIGSPDLFRPNRSINFVTCHDGFTLNDLVSYNQKHNEANLEDNRDEENYSWNCGRLRQRQIRNFLVALLVAQGTPMLLMGDEVRRTQQGNNNAYCQDNEISWLDWGGLWRFVTLLASHSLAIELCHVYVAFNAYELPLVDTSLPSPTLAARSSLIL
>Candidatus_Protochlamydia_naegleriophila_an_WP_059062343_1_taxo_Bacteria_PVCgroup_Chlamydiae_Chlamydiia_Parachlamydiales____
NFAVYAKEAELCLFEIELGDVWHVLVYAYRVT----HLLLDPYAKAVVFDWEGVKHPRLPFKDLILYEMHVRGFTRESSAVQPGTFLGIIEKIPYLKELGVNALELMPVYEFNETFGYSTVNFFSPMRYASKAILEFKTMVKELHRNGIEVILDVVYNHTFETLTFRGFDRAYYMMLNFSGCGNTINSNHPTVIEFIIASLRYWVTEMHVDGFRFDLASIMSRALNNAPLIEAISRDPILSETKLIAEAWDAGGRWAEWNGRYRDVVRRFIKGTHKTAFATALSGSQDMYGPCCSINFITAHDGFSLADLVTYNEKHNLENGEENRDDHNDSWNCGYLRERQIRNFFLALMVSQGIPMILMGDEYAHTRNGNNNTWCQDNELNWFLWNGFSRFFSLIANRFVAFSLNDLYVAFNASTIPQVNTHNPPPRIPSYTSIML
>Phormidesmis_priestleyi_an_WP_068819978_1_taxo_Bacteria_Terrabacteriagroup_CyanobacteriaMelainabacteriagroup_Cyanobacteria_Synechococcales____
NFALFSRDASLELFSIDLGDVWHVWCYAYRVDGQRFRLLLDPCAIAISFEWHGDQPPRHPWSKTIIYEVHVRGFTMPTSGVEPGTYRGLMAKIPYLKTLGVTAVELMPVQEFNDAWGYDPVVFFAPKSYSSQQKLEFKEMVRAFHQADIEVILDVVFNHTAETLCFRGMANIAYTLKNYTGTGNTVNANHPVVRDHILAALRHWMVEMHVDGFRFDLASVLGRDLANAPLLERIAEDPILRDVKIIAEAWDAAGRWSEWNGRYRDDVRRFWRGDMLGLFASRLCGSADIYTPDSSINFVTCHDGFTLNDLVSYRTKHNEANGEHNQDNANFSDHYGSIRKRQIKNFLLTLLVSRGVPMLLGGDELRRTQGGNNNAYCQDNATSWHDWSEIFRFTGLIAAKQVACLIPALCLLFNAGRLPPVDTAGKAPPLSPRSSVIL
>Phormidium_ambiguum_an_WP_073595824_1_taxo_Bacteria_Terrabacteriagroup_CyanobacteriaMelainabacteriagroup_Cyanobacteria_Oscillatoriophycideae____
NFSIFSSHAQLVLFEIPFGNVFCMIEYGYRMDGHWFKILMDPYAKVIGFDWEDDRPLEIPPEDLIIYEMHVRSFTRPSAKAKPGTFAAIREKIPYLKELGVNTIELMPIYEFDEFWGYSTVGFFAPKGYAAMQVDEFKALVKDLHKNGIEVILDVVFNHTAETISFRGIDNTYYMLFNFSGCGNTLNCNNPIVRNIVLDCLRYWASEYHIDGFRFDLASILGRDLANPPLLETLAFDPILAKCKLIAEAWDAGGRWAEWNGKYRDGIRKFLKGDRVGDMAQRLQGSPDLYAPATSINFITAHDGFTLADLVSYNGKHNEANGENNNDNDNDSWNCGALRQRQMKNAVAMLMVSTGVPMILMGDEMGRSQNGNNNTYCHDNDLNWLDWTDLFRFVHCIGSRVLAFMLCYVYVAMNMHEVPGANTSVASPLVGDRSVVIL
>Hydrococcus_rivularis_an_WP_073598737_1_taxo_Bacteria_Terrabacteriagroup_CyanobacteriaMelainabacteriagroup_Cyanobacteria_Pleurocapsales____
NFCIFSKHATLLLFVIALFHYWHVFIYAYRAYGHRFKVLLDPYARAIAYDWEGDRPLRHPYANSVIYEMHVSGFTRPDSSIARGTFAGLIEKIPYLKDLGITAVELLPIHYFDIEWGYSTIAFFAPHSYSSGPIDEFRDLVKALHRAGIEVILDVVFNHTAETLSFRGLDNIYYILSNYSGCGNTFKANHPIAGELILDCLRYWVAEMHVDGFRFDLASVLSRDPRDYPILWAIESDPVLAGTKLIAEAWDAAGWFSEWNGPFRDDVRRFVRNDTVDKLAQRILASPDIYPVNRSINFVTCHDGFTLNDLVSYNEKHNEANGENNRDDRNFSWNCGALRLRQIKNLLTILFISQGTPMLLMGDEVRRSQKGNNNAYCQDNELSWFDWSDLLRYVGLIKSHSLAFTLRRLHVMLNAYELPLIDTSLASPQVMARSTVIL
>Singulisphaera_sp__GP187_an_WP_074313274_1_taxo_Bacteria_PVCgroup_Planctomycetes_Planctomycetia_Planctomycetales____
NFAIYSSGATLLLFIIPLEHVWHIFLYNFRADGTRFKTLLDPYAPALTFDWEGDQHPDIPIEESIIYEVNVRGFTRHSSENDAGTYRGFIEKIPHLKALGITAVELLPIMEFDQFWGYNTVGFFAPERYSYEQVDEFKMLVRELHKNKIEVILDVVFNHTRETVSFKGLDNVYYMLMDFTGCGNTLNCNHPVTRKFILDCLRYWVTEMHVDGFRFDLAAVFAIDKGKTPIIHEIESDPVLSRIKLIAEPWSIQQRWAEWNGRFRDVVRKFVKGELTGELATRVAGSYDLFAPFHSINFVTCHDGFTLNDLVSYNDKHNERNGESNRDNDNNSWNCGTLRRQQIKNFLTLLFLSQGTPMLLYGDEMRRTAEGDNNTVFQDNSLNWINWEEILRFTLIVASRFIAWELEPIYVASNAFELPTVDTSLAVELVRPRSTIVL
>Halomicronema_hongdechloris_an_WP_088430424_1_taxo_Bacteria_Terrabacteriagroup_CyanobacteriaMelainabacteriagroup_Cyanobacteria_Synechococcales____
NFCVYSKEATLLLFIIPLSFYWHVLVYAYRAYGHRFKVLLDPYSRAVVYDWEGDEPLRIPYATSVIYEMHVGGFTRPNSGVTRGTFAGVIEKIPYLKQLGITAVELLPIHQFDDQWGYSTIAFFAPHAYSCGPVDEFRDMVKALHQAGIEVILDVVFNHTAETLSFRGLDNTYYLLANYSGCGNTVKASHAVAGRLIIDCLRYWVSEMHVDGFRFDLASVLSRNVDDPPILWSIESDPILAGTKLIAEAWDAAGRFAEWNGPFRDDVRRFVKSDSVKPLAERIIGSPDIYQPNRSIHFVTCHDGFTLTDLVSYTHKHNQANGEDSRDDANDSWNCGALRQRQIKNCLTILFFSQGTPMLLMGDEVRRSQGGNNNAYCQDNEISWFDWDDLLRFTDLIGSHSLAFTLRQLHVMLNAFQLPPVNTAKPPPEVSCRSAVVV
>Leptolyngbya_ohadii_an_WP_088891416_1_taxo_Bacteria_Terrabacteriagroup_CyanobacteriaMelainabacteriagroup_Cyanobacteria_Synechococcales____
NFSIYSNHATLVLYEIPFGNVVSMVEYGYRIDGHRFKILLDPYAQAIGFNWEDDRPLEIPTEDLVIYEMHVRGFTRASSGVSRGTYAGLIEKIPYLKELGVNCVELMPIFEFDELWGYSTIGFYAPKGYSSQQVNELKTLIKALHHNGIEVILDVVFNHTAETISFRGLDNTYYMLYNFSGCGNTLNCNHPVVRNFVLDCLRYWASEYHIDGFRFDLASILGRALINPPLLEILAYDPVLAKCKLIAEAWDAGGRWEEWNGKYRDAMRNFLKGTDVKEIALRLQGSPDLYAVDSSVNFITAHDGFTLADLVSYNEKHNEANGEDSRDNDNESWNCGNLRQRQMRNAIALLMVSQGIPMILMGDEMGRSQQGNNNTYCHDSELNWLNWNSFFRFVNCIASRALAFLLCFIYVAMNTHELPKINTFAKSPLVGERSVVVL
>Halomonas_xianhensis_an_WP_092844419_1_taxo_Bacteria_Proteobacteria_Gammaproteobacteria_Oceanospirillales_Halomonadaceae____
NFALFSRHASLELFVVSLGDVWHVWLYAYRLDGHRFKLLLDPYARAMTFDWQHDLPLRHSWSKTVIYEVHVRGFTRPSAKTAPGTYRGLMEKIPYLKELGVTALELLPVHEFNERWGYNSVGYFAPKSYSSQQVLEFKALVRALHQAGIEVILDVVLNHTAETLNFRGIDNIYYMLKNYAGTGNTFNANHPVVRNYILDVLRYWVVEMHVDGFRFDLASILGRGLAHAPLPAQIAEDPVLRDVKLIAEAWDIAGRWSEWNSRYRDDIRRFWRGDMLGAFASRICGSADIYAPDNSINYVTCHDGFTLNDLVSYSRKHNEANGEHNYDDDNYSANYGMMRERQIKNFLLTLFISRGVPMLLGGDEFRRTQQGNNNAYCQDNETSWYDWHELFRFVRLIAAKQCACFIRALLLMFNAGHLPPVDTGHEAQQLSMRSSAIL
>Synechococcus_sp__1G10_an_WP_094554391_1_taxo_Bacteria_Terrabacteriagroup_CyanobacteriaMelainabacteriagroup_Cyanobacteria_Synechococcales____
NFSVYSKYATLLLFVVRLYHYWHCLLYGYRVSGLRFNLLLDPYGLAVVYDWEGDRPLQRSHAETVIYELHVRGFTRPSSGVAAGTYAGLVEKIPYLVDLGITAVELLPVFQFDPLWGYSPVSLLAPHSYCSAPLDEFRDMVKALHRAGIEVILDVVFNHTAESFCFRGLANSYYHLANFSGCGNTLNANNPVVRRLIRHSLRHWVQCMHVDGFRFDLASVLSRDHRLPPVLFDIETDPVLAGTKLIAEAWDAAGSWQEWNGQFRDDLRRFLKGDQVPRAALRLLGSPDLYGAEQSVNFITCHDGFTLADLVAYSEKHNDANGEANRDTDNASWNCGALRQRQIRNFLAVLLLAIGSPMLAMGDEVCRSQAGNNNAYCQDNPLSWFDWSDVHRFVQLVASRSFALTIRRVHLMVNAFELPPIDTAQPSPRVEPRSLVAV
>Estrella_lausannensis_an_WP_098038067_1_taxo_Bacteria_PVCgroup_Chlamydiae_Chlamydiia_Parachlamydiales____
NFTLYSKHADLCLFEIKLGDIWHIFCYGFRVRD---LLVLDPYARAVNFDWQGDKQLQIPRKDLVIYEMHVRGFTQPSSKVKPGTFLGVVEKIPYLLDLGVNAVELLPVQEFNECWGYSTVNFFSPCRFATQAEEEFKFMVRELHKNGIEVILDVVFNHTAEVLSFKGVDIVYYHLQNYSGCGNTMNCNHPMVREFILVCLNYWAREMHVDGFRFDLAAVFARGLDSPPLIEAISENPLLSDLKLIAEPWDSAGRWSEWNDKYRDIVKRFIKGDVNQEFASRISGSQDIFNPLASLNYITSHDGLSLRDLVSYNQKYNTPNGENNLDPSTNSWNCGALRSRQMRNLHLALMISQGIPMLHMGDEIGLTRKGNNNTWCQDNELNWLDWS-FYRFTGLIHTQFLAFTLKHLYVAFNAHHLPSVNTANAPPLLKSYSSLLL
>Merismopedia_glauca_an_WP_106288504_1_taxo_Bacteria_Terrabacteriagroup_CyanobacteriaMelainabacteriagroup_Cyanobacteria_Synechococcales____
NFSILSEFATLLLFVIQLFYFWHVYFYAYRVDGYRFKVLIDPYAKANTYDWEGDRPLNRPMNETVIYELHVGGFTKSTSKAQPGTFAGVIEKIPYLKELGITAVELLPIFDFDETWGYNPHSFFAPESYCTCQIDEFRDMVKALHKAGIEVILDVVFNHTSETINFKGLGNSYYHVMDYSGCGNTFNCNHPITEKLILDSLEFWVKEMHVDGFRFDEGSILSRGLAHPPLIWHIETSETLADTKIIAEAWDAAGRWAEWNGRFRDDIRRFVKGDLVGAVAWRIGGSADLYQPINSVNFITCHDGFTLNDLVSYNYKHNEANGEDNRDNDNLSWNCGALRQRQIKNLTTILLFSQGVPMIVAGDEVRRTQQGNNNAYCQNNEISWFDWNDIFRFFLMINARSLAFTLGDIHVMLNMHEMPSVNTAKPSPSVQDRTIVVL
>Synechococcus_sp__UW179B_an_WP_115071389_1_taxo_Bacteria_Terrabacteriagroup_CyanobacteriaMelainabacteriagroup_Cyanobacteria_Synechococcales____
NFSIFTSSGTLVLFEIQIGNVYSIVEYGYRIDGNAFKILMDPYARLISFDWGDDKQLEIPSQDLIVYELHVRGYTINTSEVKAGTYAGLVQKIPYFKSLGINAIELMPIFEYDEYWGYSTLGFFAPKAFASMQVDEFKQLVKSFHAAGIEVILDVVFNHTAEVLSFKGLDNVYYMLFNFSGTGNTLNCNNPIVRNLVLDCLRYWVAEYHIDGFRFDLAAILGRDLSNPPLLESLAFDPILSKAKLIAEAWDAGGRWGEWNGKYRDCVRRFLKGDMVGELAQRVQGSPDLYEPATSVNFITCHDGFTLHDLVSYNDKHNEANGEYNRDDDNYSWNCGQFRLRQMQNVLTILFMSRGVPMLLMGDEFARTQSGNNNAYCLDSPVSWVDWSHLFDFTALISSKQLAWMFSAVYVFANMSDLPQINTGDRASLVGEHSVVVL
>Nitrospira_lenta_an_WP_121989573_1_taxo_Bacteria_Nitrospirae_Nitrospira_Nitrospirales_Nitrospiraceae____
NFAIFSENATLCLFRIRLDQVWHVYHYGYRVHGHRFKLLIDPYAKSIAFTWGDDRLPKTPWDKTIIYEAHVKGFTAPDVPEHRGTYSGMTTPIDHLVNLGITAVELMPIQHF---WGYNTIGFFAPDRYATRHVREFKTMVKTLHSAGIEVILDVVYNHTAETLSFRGVDNAYYRLRDYSGCGNTLNVTHPRTLQLIMDSLRYWVTEMHVDGFRFDLASALARE-----FFDILHQDPLLSQVKLIAEPWDVGE-WAEWNGKYRDTIRRYVKGDQVAEVAYRLTGSSDLYSPYASVNFITAHDGFTLQDLVSYNNKHNDANGEMNRDDDNASWNCGALRERLKRNFMTLLFFSQGVPMLCGGDELGRTQMGNNNAYCQDNEISWYDWNDLFDFIGLIGTKSLALRL-TLLILLNAHTLPALDTS----ELEARSIAVL
>Westiellopsis_prolifica_an_WP_131121216_1_taxo_Bacteria_Terrabacteriagroup_CyanobacteriaMelainabacteriagroup_Cyanobacteria_Nostocales____
NFSIFSEHATLLLFTIKLFHFWHIYGYAYRVDGHRFKVLLDPYSRGNAYDWEGDRPLNRPMSDTVIYELHVGGFTKPSSGCQKNTFSGVIEKIPYLKKLGITAVELLPIFDFDEKWGYNPHSFFAPESYCYNPINEFRDMVKALHKAGIEVILDVVFNHTSETINFKGIANTYYHLMDYSGCGNTFNCNHPIAEKLIVECLEFWVKEMHVDGFRFDEGSILSRGMIHPPVVWHIETSATLAETKIIAEAWDAGGRWAEWNGRFRDDIRGFVKGDLVGAVAARIAGSADLYQPINSINFVTCHDGFTLNDLVSYNDKHNEANGENNQDSDNLSWNCGRLRQKQIKNFAAILMLSQGVPMILAGDEVRRTQKGNNNAYCQDNEISWFDWNDIFRFFLMIDARVLAYTLGDIHVMFNMYEIPSVDTALVSPTVTNRSIVVL
>Actinorugispora_endophytica_an_WP_133743071_1_taxo_Bacteria_Terrabacteriagroup_Actinobacteria_Actinobacteria_Streptosporangiales____
NFSVFSNGADLVLYELPFGGVFAMVEYGYRAYGDRFRVLADPYARSVSFDWDGDTPLRVPAEDLVVYEAHVRGFTRPNSGVRPGTYAGLAEKIPYLRELGVNCVELMPVFEFDEFWGYSTLGFYAPKGYAAMQADELKTLVRQLHRAGIEVVLDVVFNHTAETISFRGLDNVYYMLYNFSGTGNTFNCNHPVVRDFVLDCLRFWASEYHIDGFRFDLAAILDRDLANPPLLESLAHDPVLRDCKLIAEAWDAGGRWAEWNGKYRDTVRRFLKGDLAGEMATRYTGSSDLYGAVASVNFVTCHDGFTLNDLVSYDEKHNEANGEGNRDDDNNSWNHGALRLRQLKNAMAILLTSHGVPMLLAGDEVANTQNGNNNAYCHDSELSWFDWEELLSFVACVASRFVASLRCFVYVAVNSHELPRADTSLPAPRVGPRSVVVL
>Hypnocyclicus_thermotrophus_an_WP_134112835_1_taxo_Bacteria_Fusobacteria_Fusobacteriia_Fusobacteriales_Fusobacteriaceae____
NFAVFSRNATLDIFSFEFGDVWHIFYYTYRVDGHRFKSLIDPYAKALSYDWEGDKHPRTEFKDTIIYEMHVSLFTMKNSNVKRGTYRGIIEKVDHLKELGITAIELLPIFEFNQDWGYNPIGFFAPTNYLSQQVFEFKDFIKEMHKNGIEVILDVVYNHTGETISFKGFDNIYYLLANYSGTGNTFNCSHTVVKELIIDSLRYWATEMHVDGFRFDLAAILGRDIGDMSLLKDIADDPILSGTKLIAEGWDAAG-WAEWNGKFRDCVRKFIKGDQVSELATRIVGSPDLFYPYHSINFITAHDGFTMWDLVSYNEKHNFPNGENNMDNDNYSWNHGNLRKRQLKNFMVILMLSQGVPMILMGDEFAKTQRGNNNAYCQDNETNWLDWSDIFRFFKMVNSRTLAFMISDIYVALNSYELPKVDTYRNYGLVMDRSSIIL
>Parachlamydia_acanthamoebae_an_WP_148265785_1_taxo_Bacteria_PVCgroup_Chlamydiae_Chlamydiia_Parachlamydiales____
NFSLFVHQAQLHLFQIPLGEIWHAYIYAFEIK------VLDPYAKSLTFDWQNVKSPHLPLQNLVIYEMHVRGFTQPSSQVSPGQFLGVIEKIPHLIDLGINAVELLPIQEFNENWGYSTVNFFSPMRYASVVIQEFKTMVRELHRHGIEVIIDVVFNHTAEGFCFRALADIYYIQKDYTGCGNTVNSNHPVVREFILDCLRYWVVEMHVDGFRFDLASALTRDVPLPPAIEAISEDPILSKVKLIAEPWDAGMRWCEWNGRYRDSIRRFIKGTQKGEFATRISGSSDMYGPTSSINFINVHDGFTLRDLVSYNMKDNLSNGEDNRDNDNDSWNCGQLRERQMRNFHLILMLSQGIPMLLMGDEYGHTKKGNNNTWCQDNELNWFLWDAFYRYYELIHNRFIAFTLKTLYAAFNADHIPAVNTSKDSPEMPPYSALLL
>Leptolyngbya_sp__PCC_7375_an_WP_156828168_1_taxo_Bacteria_Terrabacteriagroup_CyanobacteriaMelainabacteriagroup_Cyanobacteria_Synechococcales____
NFALFSRHASLELFSIELGDVWHVWLYGYRMDGHRFRLLLDPFATAISFDWQGDQPPRHPWSQTIIYEVHVRGFTIPQSGVEPGTYRGLMEKIPYLQTLGVTAVELMPVQEFNSGWGYDPVVFFAPKAYSSQQKLEFKEMVRALHQANIEVILDVVFNHTGETLCFRGLANIVYTLKNYTGTGNTVNANHPVVRDHILAALRYWMVEMHVDGFRFDLASVLGRDLANAPLLEQIAEDPILRDVKIIAEAWDAAGRWAEWNGRYRDDVRRFWRGDMLGLLASRLGGSADLYTPDGSINFVTCHDGFTLNDLVSYRTKHNEANGEDNRDEANFSANYGAIRQRQIKNFLLTLLVSHGTPMLLGGDEFRRTQGGNNNAYCQDNETSWHDWNEIFRFTGLIAAKQLACLIYALGLLFNASKLPPADTGRAAPRLSPRSSVIL
>Vibrio_navarrensis_an_WP_172566066_1_taxo_Bacteria_Proteobacteria_Gammaproteobacteria_Vibrionales_Vibrionaceae____
NFSLFSRAANLLLFIITLFFFWHIFHYAYRVDGLRFKVLLDPYGNGATYDWEGDQPLNRPMNETIIYEMHTGGFTRPSAKVKPGTYQAIIEKIPYLKSLGITAVELLPVMHFDETWGYSTISFFAPHGYCVCHINEFRDMVKALHKAGIEVILDVVFNHTDEILNFKGIDNTYYDLMDYTGCGNTFDCNMPVVEKLVVESLEFWVKEMHVDGFRFDEASVLSRDMEYPPVLWQIELSEVLADTKVIAEAWDAAGRWADWNGRYRDDMRCFVRGDLVGAVANRLSGSADLYQPVNSINFINCHDGFTLNDLVSYNQKHNLANGEGNNDNDNMSWNCGALRLQQMKNFATLLMISRGVPMFLAGDEICRTQQGNNNAYCQNNALNWFDWQAMLRFFQLIQARALSYTLADLHIMLNMYELPQLNTANPSPDVSGRSIAIL
>Synechococcus_sp__NOUM97013_an_WP_186480169_1_taxo_Bacteria_Terrabacteriagroup_CyanobacteriaMelainabacteriagroup_Cyanobacteria_Synechococcales____
NFSIYTSAGTLVLFEIKIGDVYSIIEYGFRIDGYRFKILMDPYAKVISFDWESDHPLEINDADLIIYELHVRSFTKESSKNKRGTYAGIVEKIPYLKSLGINAVELMPIFEFDEFWGYSTVGFFAPKGLAEMQVDEFKQLVKKLHQAGIEVILDVVFNHTAETISFKGLDNIYYMLFNFSGTGNTLNCNNPVVRNLVLDCLRYWTSEYHIDGFRFDLASILGRDLSNPPLLESLAFDPILSSCKLIAEAWDAGGRWSEWNGKYRDTLRRYLKGDQLGEMAQRVQGSPDLYQPATSINFITCHDGFTLADLVSFNGKHNEANGENNQDNDNYSWNCGSLRSKQCMNALSMLMTSRGTPMLLMGDEFGRSQQGNNNAYCIDSPLTWVDWNLLFEFTKLIRSKQLAWLMSTVYVATNTADLPSFNTGDSKTLVGERSVVIF
>Phormidium_tenue_an_WP_191129706_1_taxo_Bacteria_Terrabacteriagroup_CyanobacteriaMelainabacteriagroup_Cyanobacteria_Oscillatoriophycideae____
NFSVFSNHATLVLFEIPFGNVVSMIEYGYRIGGHRFKILLDPYAKSIGFDWEGDRPLEIPEADLIIYEMHVRGFTRPSSELPRGTFAGLREKIPYLKDLGINCVELMPIFEFDEMWGYNTVGFYAPKGYAANQQNELKALIKELHQNGIEVILDVVFNHTAETISFRGLDNTYYMLYNFSGCGNTLNCNHPVVRVFVLDCLRYWASEYHVDGFRFDLASILGRDLANPPLLENLAYDPILAKCKLIAEAWDAGGRWGEWNGKYRDAIRKFIKGDLVTEVAQRLQGSPDLYAVDSSINFITAHDGFTLRDLVSYNEKHNETNDEENRDNDNESWNCGKLRWRQMRNAIAILMISQGVPMLLMGDEVGRTQHGNNNTYCHDSEFNWLDWTDFFRFVGCIACRTLAFMLCYLYVAMNMHELPKANTALTPPLMGDRSVVIL
>Cyanobacterium_stanieri_an_WP_193800511_1_taxo_Bacteria_Terrabacteriagroup_CyanobacteriaMelainabacteriagroup_Cyanobacteria_Oscillatoriophycideae____
NFSIFSSHATLVLFEIPFGNVYSMIEYGYRMDGHWFKVLLDPYAKIIGFDWEDDRPLEIAPEDQIIYEMHVRSFTKQSSAIKRGTFAGIRDKIPYLKELGVNAIELMPVYEFDEFWGYSTVGFFSPKGYAAMQVDELKAMVKELHKNGIEVILDVVFNHTAETISFRGIDNTYYMLYNFSGCGNTLNCNNPIVRGIVLDCLRYWASEYHIDGFRFDLASILGRDLSNPPLLETLAFDPILAKCKLIAEAWDAGGRWGEWNGKYRDAIRKFLKADTVGEMAQRLQGSPDLYEPATSINFITAHDGFTLMDMVSYNGKHNEANGENNNDNDNDSWNCGALRHRQIKNAIALLMVSQGVPMMLMGDEMGRTKYGNNNTYCHDNELNWLNWDDIFQFTNCINAKAIAFMLCYIYVATNVYEIPQANTAMASPLVGDRSTVIL
>Bradyrhizobium_valentinum_an_WP_197423056_1_taxo_Bacteria_Proteobacteria_Alphaproteobacteria_Rhizobiales_Bradyrhizobiaceae____
NFSVFSKHAVLLLFIVPLHHYWHVFVYAYRAHGSWFKVLLDPYGLAVVYDWQDDLPLKRAFAETVIYELHVRGFTRPSAGVARGTYAGLIEKVPYLKNLGVTAVELLPVFQFDAQWGYAPVSFFAPHAYGTAVLDEFRDMVKALHRAGLEVILDVVFNHTAETLSYRGLANVYYILADYTGCGNTLNANQPIVRRLIQDSLRYWVSQMHVDGFRFDLASILSRDLPNPPVLWDIESDPLLAGTKLIAEAWDAAGRWQEWNGRFRDDVRSFLRGDSVSGVATRILGSPDIYGAEQSINFVTCHDGFTLNDLVSYNHKHNEANGENNRDDNNLSWNCGAVRNRQVKNFFVLELLAAGTPMLLMGDEVRRTQRGNNNAYCQDSDISWFDWSDIHRFVALNRSHSLAFTLRLFHGMLNAYELPSIDTSLDSPLVQPRSMVLL
>Leptolyngbya_sp__BL0902_an_WP_198805946_1_taxo_Bacteria_Terrabacteriagroup_CyanobacteriaMelainabacteriagroup_Cyanobacteria_Synechococcales____
NFCLYSKHATLLLFVIALSYYWHVFIYAYRVHGHRFKVLLDPYARAVVYDWEGDRMLRIPYAKSVIYEMHVGGFTQPSSGLPRGTFSGIIDKIPYLQDLGITAVELLPIHQFDPQWGYSTLGFFAPHGYSSGPVNEFRDMVKALHRAGIEVILDVVFNHSAETLSFKGIDNTYYLLSNYTGCGNTLKASHAVVGRLILDSLRYWVSQMHVDGFRFDLASVLSRDLEDPPILWSIESDPILAGTKLIAEAWDAAGRFAEWNGPYRDHVRQFVKGDAVPDLAARLLGSPDIYQPNRSIHFVTCHDGFTLNDLVSYNQKYNEANQENNRDDANYSWNCGHLRQRQIRNFLTLLFMAQGTPMLLMGDEIRRSQRGNNNAYCQNNALSWFNWDDLLRFTGIIHSHSLAFTLRQIHVMLNAYDLPHVDTALFPPPVSARSAVVL
>Thiococcus_pfennigii_an_WP_200255386_1_taxo_Bacteria_Proteobacteria_Gammaproteobacteria_Chromatiales_Chromatiaceae____
NFSVYGRHATLLLYVIRLFFTWHVLHYTWRMDGLRFVELIDPWARAATYDWEGDRPLRIPSEETIIYELHVGGFTRPSSGVRPGTFAGIIEKIPYLEALGITHVELMPVMAFDVQWGYSTHSFFSPHGYCVTHRREFRDMVKALHRAGIGVILDVVFNHTAEVINFKGFGNTFYCLLDFTGCGNTVNANHPFVSRFIIDCLEYWVREMHVDGFRFDLASAMARDMAHPPVIWGIELSEALASTKIIAEAWDAAGRWMEWNGRYRDSIRRFVRGDLVGEVATRIAGSSDLYEPINSINFITCHDGFTLADLVSYEHKHNEANHEGNRDKENLSWNGGALRRRQVRNFLTILMVSQGIPMLLAGDEVMRSQGGNNNAWCQDNATGWFDWGDLLRFTELIAARYLAFTLSPLHVLLNMDALPVVDTGLDTPRAGPHTIVVL
>Chlamydia_abortus_an_WP_202772263_1_taxo_Bacteria_PVCgroup_Chlamydiae_Chlamydiia_Chlamydiales____
RFALFSSQATLVLAEIVLGAIWHIESYAFRVDLGRFKYLADPYAKNLRFSWEGDRCLNLPKEESIIYEMHVRSFTWNSSKSRPGMFLGIIEKIDYLKKLGINAIELLPIFEFDETWGYASVNFFSPCRYAYAPSREFKTLVKALHQAGIEVILDVVFNHTGLTCPLQWIDLSYYIVANYSGCGNTVNTNHTPTTQLILDSLRYWVQEMHVDGFRFDLASIFSRDLPFSPVLQAISYDPILADTKIIAEPWDATGRWSEWNGQYRDTVKAFLNGNLIGTFASRISGSQDLYPPCNSINYICSHDGFTLYDTVAYNNKHNEENQEGNCDDANYSYNFGELRQRQMRNFLLTLFLSQGIPMLQSGDEYGHTAKGNNNRWALDTDANHFLWDSLVDFVHAIHGKFLAYELESLFTAFYTGQLPNADSS----TLDPYMMVVA
>Ostreococcus_lucimarinus_CCE9901_an_XP_001420741_1_taxo_Eukaryota_Viridiplantae_Chlorophyta_Mamiellophyceae_Mamiellales____
NFATYSESASLCVYEVPMGNVWHARRYGYRCKGARWRVMMDPYAPLVEFDWAGVESPKIEEKDMIVYEMTVRAFTAASSGLDRGSYAGVAARVDHLKALGVNVVELLPVFEYDEMWGYSTMSFFAPMRFGTRASREFKEMVKALHAAGIQVILDVVYNHTGELCSMRGIDNTYYMTLNFTGCGNTLNANHPYVSKFIVDSLKHWVREYHVDGFRFDLASALCRDMNSPPVIRAIAKDPELSHVKLIAEPWDCGGRWSEWNGAYRDVLRRFIKGDVKSDFARRISGSADMYHPYHSVNFITAHDGFTLHDLVSYNGKHNMANGESNNDNDNLSWNCGGLRWRQMKNFQVALMISQGTPMMVMGDEYGHTRYGNNNTYGHDDKLNNFQWNHYFRFSEMIKSKFLAFTLHDTYIAFNAHALPAVDTNLPSPNVAPRASVIL
>Vitis_vinifera_an_XP_002265964_3_taxo_Eukaryota_Viridiplantae_Streptophyta_Streptophytina_Embryophyta____
NFAVYSGNAVLCLIQISLGDVWHVFVYGYKFDGHYYRLLLDPYAKAVIFDWEGDLPLKYPQKDLIIYEMHVRGFTRESSRTKPGTYHGVVEKLDHLKELGVNCIELMPCHEFNELWGYSTVNYFSPMRYSSDAINEVKLLIREAHKRGIEVLMDVVFNHTAEILSFRGVDNVYYMLYNYSGCGNTFNCNHPIVRQFILDCLRYWVTEMHVDGFRFDLASIMTRGLSSPPLIDMISNDPILRGVKLIAEAWDAGGLWSEWNGKYRDIVRQFIKGSFSGAFAECLCGSPNLYQPWNSINFVCAHDGFTLADLVTYNKKHNNANGEDNNDNHNNSWNCGKLRKRQMRNFFLCLMVSQGVPMIYMGDEYGHTKGGNNNTYCQDNYMNYFRWDDFFRFCLMSKSRFVAFTMVEIYVAFNTSTLPEVDTSKPAPPMLSYSSIIL
>Volvox_carteri_f__nagariensis_an_XP_002949709_1_taxo_Eukaryota_Viridiplantae_Chlorophyta_Chlorophyceae_Chlamydomonadales____
NFAVFSRHASLCLVEVVLGDVWHVCCWAWRADGNRFFMLMDPWSRVVPFDWGAAASP-RPLEEGMVVEVDVAAFTSAQGSVARGKYLGILDRLDQLKAVGATSVLLSPVCMGASVGPRRPLALFAPDAFAVAAAAELKTVIAGLHRAGIEVILEVEFCVTAELQGLRGLDHVYYRD--------VLNCGHPVVRSLVVSALRHWATEYRVEGFCFVNAENLAQDQDNPPLAEEIAADPILRNLKLIAAVSNPSLVWMQLNDRFTTDLRSYMVAG-------------DLFAPAFGINAAAQLGGHRPLQAAVTVAA---ASGDGG--FAADAAHC----EAIARSLLVAQFVXAGQPLV---------AAATLAR-------------GTAQLVALAAANVLVLTIGLLTVAFNPGALPRVDTARPVPTMGPHSALLL
>Micromonas_pusilla_CCMP1545_an_XP_003055929_1_taxo_Eukaryota_Viridiplantae_Chlorophyta_Mamiellophyceae_Mamiellales____
NFALHSATATLILQELALGDIWHVALYGYKCDGWRFQVMFDPRASLLVFQLATTAHVRIPAQE-VIYELSVSDFTATSAYLPAGTFAGVLSKVDYIVSTGVTTVLLQSV------EG-APISFFAPNAYAKLAVHELREMVRGLHSHGIEVLMHTVLTYMGESASLRGIDPSYYKVANECALGAALDSKSTATQGLILDALRHWRTAFGIDGFILHSSCDCGDSL--HPVLESIALDPVL------------GGGFGEVNASYGDGIAQFFERISVGAFMSCICGSANHFRQGHVLNTLTSPKDMSLADLVSELTKLE--------------------SGVVLRSMLVCLFVSDGIPMISSGDEYGHSSFGQSSSL--ETEPTVFRWDCMRSFIALCAAPSVA----DVVVIFNGSVVGHIDTSLVFPLVAPHTVLVL
>Nicotiana_tomentosiformis_an_XP_009588914_1_taxo_Eukaryota_Viridiplantae_Streptophyta_Streptophytina_Embryophyta____
NFAVFSSHATLCLIQIFLGDVWHVFLYGYKFDGHFFQIVLDPYAKATVFDWEGDLPLKFPQRDVVIYEMHVRGYTNESSGTKPGTYRGVVEKLDHLKELGVNCIELMPCHEFNELWGYSTVNFFSPMRYSSGAINEFKYLVKEAHKRGIEVIMDVVFNHTAEIVSFRGVDNVFYMLYNYSGCGNTFNCNHPIVRQFIVDCLRYWVTEMHVDGFRFDLASILTRSLTNPPLIDMISNDPILRGVKLIAEAWDCGGIWSEWNGKYRDIVRQFIKGTFSGALAECLCGSPNLYQPWNSINFVCAHDGFTLADLVTYNDKHNLANGEDNKDNHNNSWNCGKLRKRQMRNFFLCLMVSQGVPMICMGDEYGHTKGGNNNTYCHDNYINYFRWDDFFRFCLVTKSRFVAFTLVELYVAFNASTLPDVDTGKPAPPMLSYSSIIL
>Monoraphidium_neglectum_an_XP_013902752_1_taxo_Eukaryota_Viridiplantae_Chlorophyta_Chlorophyceae_Sphaeropleales____
------------------GDVWHVALYGYRVLGYRWSILLDPRAPLVAFDWG---RPATHLKDLVIYEMAVRSFTAASSGVARGTYLGLVDKIPHLTSLGVNAVELLPVFEYDELWGYSHMSFFAPMRFGRAAARDFKTMVKELHSAGIQVILDVVYNHTAETISFRGIDSTYYMVINYSGCGNTVNANHPVVKQLIIDSLVNFVEEYHVDGFRFDLASCLCRDMPAPPLIREIAKHPVLSKVHLIAEPWDL-G-------------------------------------------------------------------------------------------------------------EV-------------------------------------------------------------------------
>Monoraphidium_neglectum_an_XP_013903686_1_taxo_Eukaryota_Viridiplantae_Chlorophyta_Chlorophyceae_Sphaeropleales____
NFAVFSSAAQLVLFELPLGDVWHVMLYGFRVRGHRCEVVLDPYARAILFDWQGDRPLGLPMEDLVIYEMHVRGFTQPSSGVEPGTYLGLVEKLDYIKRLGVNAIELLPVFEFNELWGYSTVGFFSPMRYSFALRREFKTMVREAHKRGIEVILDVVFNHTAETISMRGLDNVYYMLYNYSGCGNTLNCNHPVVRDFIVDCLRYWVLEYHVDGFRFDLASIMTRA----------------------------------------------------------------------------------------------------------------------------------------------------------------------------------------------------------------------
>Monoraphidium_neglectum_an_XP_013905522_1_taxo_Eukaryota_Viridiplantae_Chlorophyta_Chlorophyceae_Sphaeropleales____
NFAVFSRHASLAILEVALGDVWHVECYGWRASGGSFYIMLDPYCRALPFDWG-MSPA-RSLEESVLLELDVADFTAAERLVPRGTYLGVIDRLPDIVASGATAVVLSNVFLSSLTQLRRPLSFMAPEALVAAAASQLKAVVAALHGAGLEVLLEAEFCLTAELQSMAGLDGMYVRG-----ARGVLNTGQPVVRQLVRSALRHWVSEFRVDGFVLVNAENLAQDRDSPPLLEELAADPVLRDAKIIASGNDGGLVLAEWNGRFARDIIALLRDNRLSALATRLMGSPDLTAPGYSVNALSAPGGPALLSLAGGDDL---ERGE-----------------VVARSLLVAAAVAQGTPAL---------SGSVLAR-------------GLRRFAAALQ----------------------------------------
>Nicotiana_tabacum_an_XP_016446886_1_taxo_Eukaryota_Viridiplantae_Streptophyta_Streptophytina_Embryophyta____
NFAIFSQHASLCV-ELALVNIWHICLYGYRIDGHRFIVLIDPYAKLIEFDWG---LPCIPEKDLVIYEMNVRAFTAESSGLDRGSYLGVIEKIPHLLELGVNAVELMPVFEFDELWGYSTINFFAPMRYASSASREFKQMVKALHDAGIEVILDVVYNHTNETTSFRGIDNVYYMVLNFSGCGNTFNCNHPVVMELILESLRHWVTEYHVDGFRFDLASVLCRGINAPPLVKAIAKDSVLSRCKIIAEPWDCGGRWAEWNGKYRDDIRRFIKGDMKGNFATRVAGSADLYRPYHSVNFVIAHDGFTLYDLVSYNSKHNDANGEGGNDNDNFSWNCGALRSRQMKNFHLALMISQGTPMMLMGDEYGHTRRGNNNSYGHDTAINSFQWGDHFRFFKMIKSRFLAFTLHDIYLAFNAHEIPS--------TLI-------
>Physcomitrella_patens_an_XP_024382383_1_taxo_Eukaryota_Viridiplantae_Streptophyta_Streptophytina_Embryophyta____
NFALYSLHAELCLYEIDLGYVWHIERYGYRCKGGRFNVLLDPYAKFIAFDWEGDAPPRIPLETLVAYRLHVGTFTGAEN-VDRGTFLGVLEKIPYLRSLGVNAVILQPIFAWDES----PISFFSVMCYGSSASFALKKLVKELHRNGIEVILDVVYSHTAEPTSFRGIDNTYYIC---YGTENSFNCNHPTVQKLIMDSLQYIVDEFHIDGFCFKNAACLITGLSRPMLVESISFDSVLANVKLIADLCSPINRWCEWNTQYKIDVRRFLRGEQLSSFATRLCGSGDL--TQYSLNHITSPYGFTLTDLVSYSEEGDI--SE-------YSWNCGEIRVKQVRNFLTTLFLSQGVPVLNMGDEYGNTKEGVLDV-DNSTC---FQWEQITHLISLLASNILAVSLQDLYIAYNPHTVPDADTSLPFPDLHPYSSVIL
>Populus_trichocarpa_an_XP_024449824_1_taxo_Eukaryota_Viridiplantae_Streptophyta_Streptophytina_Embryophyta____
NFAFFSRNAALCLYELDLGDIWHASSYGYRCKADKFRVLLDPYSKIIIFDWSDDVPPHLEMEKLVVYRVNVMRFTKNSSQISAGTFAGLIEKLSHFKNLGVNAVLLESIFPFDEQ----PCHFFSPSVYGPAAISSMKEMVKRLHANGIEVLLEVVFTHTAE--ALQGIDDSYYCT---LDSQNALNCNHPIVQRVILDSLQHWVTEFHIDGFCFINALSLLRSLSRPPVVEAIAFDPLFSKTKIIADCWDPKEKWAEMNTKFCYDIRNFLRGELLSDLATRLCGSGDI--PAFSFNFITRNFGLPLVDLVSFSDE---LASE-------LSWNCGERRLKQIRNYLFVLFVSLGVPVLNMGDECGQSSGGSTSY-GSRKP---FDWNQTTQFIFLSSCKFLAMTLKDMFIAFNAATLPEVDTALPFPEMKSHSCILL
>Selaginella_moellendorffii_an_XP_024531535_1_taxo_Eukaryota_Viridiplantae_Streptophyta_Streptophytina_Embryophyta____
NFSVHSSGAILCLFEFPLGDVWHVYLYGYRLNGCCYRILVDPYAKAVVFDWQGDSPPRHKQKDLIIYELHMRGFTQPSSNVDPGTYLGALEKLPHLKDLGINAIELMPIHEFNELWGYSTINFFSPMRYASDAIKEFKTFVREAHKLGIEVFMDVVFNHTAEIISFRGLDNVYYMTYNYSGCGNTFNCNHPVVRRFIVDCLRYWVLEMHIDGFRFDLASILTRALSEPPLIDMISNDPVLRGVKLIAEAWDSGGIWSEWNGQYRDTVRLFIKGTLAGAFAQCLCGSPHLYQPWHSVNFVTAHDGFTLLDLVSYNSKHNIANGESNNDTHNNSWNCGRLRHRQLRNFLVALMVSQGVPMVTMGDEYAHTKGGNNNTYCHDNAINYFRWDGLFRFSHLFNSRFVAFSLVELYIAFNTSTLPEVDSSKPAPPMISYSSVIL
>Nymphaea_colorata_an_XP_031478918_1_taxo_Eukaryota_Viridiplantae_Streptophyta_Streptophytina_Embryophyta____
NFALFSRNAELCLYEIELSDIWHASCYGYRCKDSRFRVLLDPYAKIISFDWDGDSRPCTPMEEMVVYRLNVQRFTEISSELPAGTFLGVVEKLDHFKKLGVNAVLLEPIFPFIEE----PYHFFSPMSYGPSSSNSMKAMVKALHENKIEVLLEVIFTQTGEATSFSGIDNSYYIV---SEAVRRLNCNTPVVQRMIMDSLRHWVNDYHIDGFVFVDAASLIEGLTRSPLIEAISFDPVLSKTKLIADGFSPVERWAEVNPKFCYDVRKFLRGELLSNLATRLCGSSDI--PGFSFNFITRNFGLSLVDLVCFSTE---SSEE-------FSWNCGEIRLRQIHNFLFILYVSLGVPIVNMGDEYGQSTGGSPLY-INRKS---FDWSQTCQFLFLSASKFLSVTVKDLYLAFNACGLPQVDTALPYPEMKSHSCALF
>Porphyridium_purpureum_an_contig34105_140123_taxo_Eukaryota_Rhodophyta_Bangiophyceae_Porphyridiales_Porphyridiaceae____
NFAIYAREKSLVLYVLRLGHVWHVHEYMWKV-NPKW-LALDPYALVLKFDWKGVSSPKIPLKDIVVYEMHVRGFTMGMSKTRPGTYLGIVEKIPYLKALGVNCVELLPVFEFNECWGYSTVHFFSPMRYALTAADEFRIMVRELHRAGMEVWLDVVFNHTAEFFGMKALGLTYYMRMDFTGCGNTVNCNNPVTAEWVHNCLRYWVHEMGVDGFRFDLAAAMCRDMSDPPVIQRISKDPTMRDVKLVAEAWDCAGVWAEWNGKYRDSARSFIRGVAKKDFATRLCGSKDLYGAYHSINFVTAHDGFSMMDLVSYNEKHNEQNGENNRDAHNGSWNCGSLRMRQVKNFFVALMVSAGTPMVLMGDEYGHTKNGNNNGWCQDSDLSYFQWKELLRFTSIIRYNFMACTLIDIYVAFNAGTIPDVDTNLPFPNMAPYSSLIL
