# Supplementary material for: Noncatalytic functions of ISOAMYLASE 1 and 2 affect the proportion of insoluble and soluble α-polyglucans in maize
Source: Plant Cell. 2025 Sep 22;37(10):koaf220. doi: 10.1093/plcell/koaf220 (PMC12510319; doi:10.1093/plcell/koaf220)
Supplement: koaf220_Supplementary_Data [file koaf220_supplementary_data.zip › Supplementary Data Set S2.nwk]

(Arabidopsis_thaliana_an_NP_181522_1_taxo_Eukaryota_Viridiplantae_Streptophyta_Streptophytina_Embryophyta:0.099228,((((((((((((((((((Arabidopsis_thaliana_an_NP_171830_1_taxo_Eukaryota_Viridiplantae_Streptophyta_Streptophytina_Embryophyta:0.247359,Citrus_sinensis_an_KDO68805_1_taxo_Eukaryota_Viridiplantae_Streptophyta_Streptophytina_Embryophyta____:0.093536)90:0.063574,Populus_trichocarpa_an_XP_024449824_1_taxo_Eukaryota_Viridiplantae_Streptophyta_Streptophytina_Embryophyta____:0.131941)74:0.041658,Macleaya_cordata_an_OVA20071_1_taxo_Eukaryota_Viridiplantae_Streptophyta_Streptophytina_Embryophyta____:0.129586)85:0.055409,Nymphaea_colorata_an_XP_031478918_1_taxo_Eukaryota_Viridiplantae_Streptophyta_Streptophytina_Embryophyta____:0.272985)47:0.024907,Zostera_marina_an_KMZ65843_1_taxo_Eukaryota_Viridiplantae_Streptophyta_Streptophytina_Embryophyta____:0.304502)43:0.027251,((Triticum_aestivum_an_XP_044334421_1_taxo_Eukaryota_Viridiplantae_Streptophyta_Streptophytina_Embryophyta:0.05743,(Zea_mays_an_PWZ18327_1_taxo_Eukaryota_Viridiplantae_Streptophyta_Streptophytina_Embryophyta:0.041033,Oryza_sativa_Japonica_Group_an_BAS93869_1_taxo_Eukaryota_Viridiplantae_Streptophyta_Streptophytina_Embryophyta:0.073624)94:0.046636)100:0.181761,Carex_littledalei_an_KAF3331904_1_taxo_Eukaryota_Viridiplantae_Streptophyta_Streptophytina_Embryophyta____:0.26595)87:0.057609)100:0.274506,Chara_braunii_an_GBG76493_1_taxo_Eukaryota_Viridiplantae_Streptophyta_Streptophytina_Charophyceae__:0.487515)42:0.041892,((Klebsormidium_nitens_an_GAQ80182_1_taxo_Eukaryota_Viridiplantae_Streptophyta_Klebsormidiophyceae_Klebsormidiales____:0.270675,Physcomitrella_patens_an_XP_024382383_1_taxo_Eukaryota_Viridiplantae_Streptophyta_Streptophytina_Embryophyta____:0.234247)59:0.045332,Marchantia_polymorpha_subsp__ruderalis_an_OAE34796_1_taxo_Eukaryota_Viridiplantae_Streptophyta_Streptophytina_Embryophyta____:0.256551)76:0.091948)86:0.170268,(((((Chlamydomonas_reinhardtii_an_PNW69936_1_taxo_Eukaryota_Viridiplantae_Chlorophyta_Chlorophyceae__:0.125992,Volvox_carteri_f__nagariensis_an_XP_002949709_1_taxo_Eukaryota_Viridiplantae_Chlorophyta_Chlorophyceae_Chlamydomonadales____:0.187217)98:0.177438,Dunaliella_tertiolecta_an_CAMPEP_0202402910_taxo_Eukaryota_Viridiplantae_Chlorophyta_Chlorophyceae_Chlamydomonadales____:0.364563)86:0.122617,Monoraphidium_neglectum_an_XP_013905522_1_taxo_Eukaryota_Viridiplantae_Chlorophyta_Chlorophyceae_Sphaeropleales____:0.469515)93:0.232942,Nephroselmis_pyriformis_an_CAMPEP_0182872550_taxo_Eukaryota_Viridiplantae_Chlorophyta_Nephroselmidophyceae_Nephroselmis____:0.845737)100:0.278369,(Micromonas_pusilla_an_CAMPEP_0202925456_taxo_Eukaryota_Viridiplantae_Chlorophyta_Mamiellophyceae_Mamiellales____:0.361911,Micromonas_pusilla_CCMP1545_an_XP_003055929_1_taxo_Eukaryota_Viridiplantae_Chlorophyta_Mamiellophyceae_Mamiellales____:0.394858)100:0.721912)96:0.176527)100:0.275033,(((((Arabidopsis_thaliana_an_OAP01015_1_taxo_Eukaryota_Viridiplantae_Streptophyta_Streptophytina_Embryophyta:0.10801,(((Oryza_sativa_Japonica_Group_an_XP_015612255_1_taxo_Eukaryota_Viridiplantae_Streptophyta_Streptophytina_Embryophyta:0.037301,Triticum_aestivum_an_XP_044381697_1_taxo_Eukaryota_Viridiplantae_Streptophyta_Streptophytina_Embryophyta:0.030669)60:0.011492,Zea_mays_an_ONM55613_1_taxo_Eukaryota_Viridiplantae_Streptophyta_Streptophytina_Embryophyta____:0.042509)99:0.048059,Carex_littledalei_an_KAF3339348_1_taxo_Eukaryota_Viridiplantae_Streptophyta_Streptophytina_Embryophyta____:0.058945)50:0.007287)54:0.022734,Nicotiana_tabacum_an_XP_016446886_1_taxo_Eukaryota_Viridiplantae_Streptophyta_Streptophytina_Embryophyta____:0.065833)99:0.06601,(Ceratodon_purpureus_an_KAG0630079_1_taxo_Eukaryota_Viridiplantae_Streptophyta_Streptophytina_Embryophyta____:0.123425,Marchantia_polymorpha_subsp__ruderalis_an_OAE34737_1_taxo_Eukaryota_Viridiplantae_Streptophyta_Streptophytina_Embryophyta____:0.114131)70:0.032818)71:0.034268,Chara_braunii_an_GBG67358_1_taxo_Eukaryota_Viridiplantae_Streptophyta_Streptophytina_Charophyceae____:0.220652)85:0.046759,((((Chlamydomonas_reinhardtii_an_PNW86038_1_taxo_Eukaryota_Viridiplantae_Chlorophyta_Chlorophyceae_:0.197413,Monoraphidium_neglectum_an_XP_013902752_1_taxo_Eukaryota_Viridiplantae_Chlorophyta_Chlorophyceae_Sphaeropleales____:0.139066)97:0.072134,Nephroselmis_pyriformis_an_CAMPEP_0182855758_taxo_Eukaryota_Viridiplantae_Chlorophyta_Nephroselmidophyceae_Nephroselmis____:0.254182)62:0.048179,Pyramimonas_parkeae_an_CAMPEP_0114327286_taxo_Eukaryota_Viridiplantae_Chlorophyta_Pyramimonadales_Pyramimonas____:0.285534)79:0.051742,(Mantoniella_sp__CCMP1436_an_CAMPEP_0198694788_taxo_Eukaryota_Viridiplantae_Chlorophyta_Mamiellophyceae_Mamiellales____:0.205587,Ostreococcus_lucimarinus_CCE9901_an_XP_001420741_1_taxo_Eukaryota_Viridiplantae_Chlorophyta_Mamiellophyceae_Mamiellales____:0.231746)93:0.085549)84:0.053046)97:0.089994)65:0.073795,(((((((((Heterocapsa_triquestra_Strain_CCMP_448_an_CAMPEP_0195058776_taxo__Eukaryota_Sar_Alveolata_Dinophyceae_Peridiniales_Heterocapsaceae:0.16487,Scrippsiella_trochoidea__Strain_CCMP3099_an_CAMPEP_0115210052taxo_Eukaryota_Sar_Alveolata_Dinophyceae_Peridiniales_Peridiniaceae:0.156335)56:0.044838,Alexandrium_monilatum__Strain_CCMP3105_an_CAMPEP_0175492794_taxo_Eukaryota_Sar_Alveolata_Dinophyceae_Gonyaulacales_Pyrocystaceae:0.132628)55:0.053435,Symbiodinium_natans_an_CAE7466718_1_taxo_Eukaryota_Sar_Alveolata_Dinophyceae_Suessiales:0.180459)45:0.054134,(((((Brandtodinium_nutriculum__Strain_RCC3387_an_CAMPEP_0198498764_taxo__Eukaryota_Sar_Alveolata_Dinophyceae_Peridiniales:0.07789,Durinskia_baltica__Strain_CSIRO_CS_38_an_CAMPEP_0170227272_taxo_Eukaryota_Sar_Alveolata_Dinophyceae:0.104973)84:0.034052,(Peridinium_aciculiferum__Strain_PAER_2_an_CAMPEP_0183599768_taxo_Eukaryota_Sar_Alveolata_Dinophyceae:0.006715,Scrippsiella_cf__hangoei_an_CAMPEP_0177556286_taxo_Eukaryota_Alveolata_Dinophyceae_Thoracosphaerales_Thoracosphaeraceae____:0.075763)100:0.068183)100:0.088784,Prorocentrum_minimum_Strain_CCMP2233_an_CAMPEP_0176785888_taxo_Eukaryota_Sar_Alveolata_Dinophyceae_Prorocentrales_Prorocentraceae:0.167487)25:0.03103,(Crypthecodinium_cohnii__Strain_Seligo_an_CAMPEP_0206439618_taxo_Eukaryota_Sar_Alveolata_Dinophyceae_Gonyaulacales:0.112427,Symbiodinium_natans_an_CAE7022281_1_taxo_Eukaryota_Sar_Alveolata_Dinophyceae_Suessiales:0.145051)93:0.051193)30:0.032101,Karlodinium_micrum__Strain_CCMP2283_an_CAMPEP_0169081642_taxo_Eukaryota_Sar_Alveolata_Dinophyceae_Gymnodiniales:0.148516)98:0.14493)100:0.29829,((((Rhodosorus_marinus_an_CAMPEP_0113954324_taxo_Eukaryota_Rhodophyta_Stylonematophyceae:0.272166,Rhodella_maculata__Strain_CCMP_736_an_CAMPEP_0184717472_taxo_Eukaryota_Rhodophyta_Rhodellophyceae:0.160563)60:0.037027,(Compsopogon_coeruleus__Strain_SAG_36_94_an_CAMPEP_0184688444_taxo_Eukaryota_Rhodophyta_Compsopogonophyceae_:0.223033,(Timspurckia_oligopyrenoides_an_CAMPEP_0182442134_taxo_Eukaryota_Rhodophyta_Bangiophyceae_Porphyridiales_Porphyridiaceae____:0.174682,Porphyridium_purpureum_an_contig34105_140123_taxo_Eukaryota_Rhodophyta_Bangiophyceae_Porphyridiales_Porphyridiaceae____:0.145975)99:0.115908)30:0.024727)86:0.082681,(Galdieria_sulphuraria_an_XP_005708233_1_taxo_Eukaryota_Rhodophyta_Bangiophyceae_Cyanidiales_Cyanidiaceae____:0.296794,Cyanidioschyzon_merolae_strain_10D_an_XP_005538850_1_taxo_Eukaryota_Rhodophyta_Bangiophyceae_Cyanidiales_Cyanidiaceae____:0.320792)18:0.070463)14:0.026872,(Porphyra_umbilicalis_an_OSX75649_1_taxo_Eukaryota_Rhodophyta_Bangiophyceae_Bangiales_Bangiaceae____:0.177257,(Chondrus_crispus_an_XP_005711786_1_taxo_Eukaryota_Rhodophyta_Florideophyceae_Rhodymeniophycidae_Gigartinales____:0.177328,Gracilariopsis_chorda_an_PXF44807_1_taxo_Eukaryota_Rhodophyta_Florideophyceae_Rhodymeniophycidae_Gracilariales____:0.346224)87:0.104272)100:0.148611)27:0.042805)29:0.048269,Cyanidioschyzon_merolae_strain_10D_an_XP_005536434_1_taxo_Eukaryota_Rhodophyta_Bangiophyceae_Cyanidiales_Cyanidiaceae____:0.593931)67:0.062411,(((Cyanoptyche_gloeocystis_Strain_SAG4_97_an_CAMPEP_0196668092_taxo_Eukaryota_Glaucocystophyceae:0.277025,Cyanophora_paradoxa_CCMP329_an_g5785_t1_taxo_Eukaryota_Glaucocystophyceae_Cyanophoraceae:0.270629)86:0.116258,Cyanophora_paradoxa_CCMP329_an_g13138_t1_taxo_Eukaryota_Glaucocystophyceae_Cyanophoraceae:0.337089)81:0.09764,(Cyanophora_paradoxa_CCMP329_an_g5784_t1_taxo_Eukaryota_Glaucocystophyceae_Cyanophoraceae:0.772144,Cafeteria_an_CAMPEP_0196798894_taxo_Eukaryota_Stramenopiles_Bicosoecida_Cafeteriaceae_Cafeteria___Cafeteria_:0.661944)35:0.038892)54:0.102599)55:0.081261,(Galdieria_sulphuraria_an_XP_005708689_1_taxo_Eukaryota_Rhodophyta_Bangiophyceae_Cyanidiales_Cyanidiaceae____:0.277353,Gracilariopsis_chorda_an_PXF42517_1_taxo_Eukaryota_Rhodophyta_Florideophyceae_Rhodymeniophycidae_Gracilariales____:0.852615)99:0.272433)13:0.030081,(Cyanophora_paradoxa_CCMP329_an_g22709_t1_taxo_Eukaryota_Glaucocystophyceae_Cyanophoraceae:0.151539,Gloeochaete_witrockiana__Strain_SAG_46_84_an_CAMPEP_0184647130_taxo_Eukaryota_Glaucocystophyceae_Gloeochaetales:0.111766)100:0.244491)4:0.033558)3:0.038402,Simkania_negevensis_an_WP_013943783_1_taxo_Bacteria_PVCgroup_Chlamydiae_Chlamydiia_Parachlamydiales____:0.519492)2:0.011356,((((((Caldithrix_sp__an_TDI88925_1_taxo_Bacteria_Calditrichaeota_Calditrichae_Calditrichales_Calditrichaceae____:0.23017,Nitrospirae_bacterium_an_RMD52954_1_taxo_Bacteria_Nitrospirae_unclassifiedNitrospirae_Nitrospiraebacterium_____:0.1817)44:0.072427,Acidobacteria_bacterium_ADurb_Bin051_an_OQC35183_1_taxo_Bacteria_Acidobacteria_unclassifiedAcidobacteria_unclassifiedAcidobacteria_miscellaneous__AcidobacteriabacteriumADurb_Bin051____:0.28911)43:0.075921,(((Candidatus_Tenderia_electrophaga_an_ALP54847_1_taxo_Bacteria_Proteobacteria_Gammaproteobacteria_Chromatiales_Chromatiaceae____:0.221775,((Thiobacillus_sp__an_TXH76580_1_taxo_Bacteria_Proteobacteria_Betaproteobacteria_Nitrosomonadales_Thiobacillaceae____:0.111167,(Phormidesmis_priestleyi_an_WP_068819978_1_taxo_Bacteria_Terrabacteriagroup_CyanobacteriaMelainabacteriagroup_Cyanobacteria_Synechococcales____:0.076899,Leptolyngbya_sp__PCC_7375_an_WP_156828168_1_taxo_Bacteria_Terrabacteriagroup_CyanobacteriaMelainabacteriagroup_Cyanobacteria_Synechococcales____:0.067292)99:0.092223)87:0.047066,Halomonas_xianhensis_an_WP_092844419_1_taxo_Bacteria_Proteobacteria_Gammaproteobacteria_Oceanospirillales_Halomonadaceae____:0.185083)100:0.10167)99:0.094739,(Chloroflexi_bacterium_an_RME74903_1_taxo_Bacteria_Terrabacteriagroup_Chloroflexi_unclassifiedChloroflexi_unclassifiedChloroflexi_miscellaneous_____:0.286123,Treponema_caldarium_an_WP_013970211_1_taxo_Bacteria_Spirochaetes_Spirochaetia_Spirochaetales_Spirochaetaceae____:0.226203)87:0.046066)68:0.025788,Spirochaetes_bacterium_ADurb_BinA120_an_OPZ38160_1_taxo_Bacteria_Spirochaetes_unclassifiedSpirochaetes_SpirochaetesbacteriumADurb_BinA120_____:0.343426)88:0.069597)49:0.049485,(((Anaerolineae_bacterium_an_KAB2905735_1_taxo_Bacteria_Terrabacteriagroup_Chloroflexi_Anaerolineae_unclassifiedAnaerolineae____:0.335462,((((((Candidatus_Brocadia_sinica_an_KXK29665_1_taxo_Bacteria_PVCgroup_Planctomycetes_CandidatusBrocadiae_CandidatusBrocadiales____:0.08772,(Singulisphaera_sp__GP187_an_SIO04550_1_taxo_Bacteria_PVCgroup_Planctomycetes_Planctomycetia_Planctomycetales____:0.108105,Rhodopirellula_maiorica_an_WP_008697648_1_taxo_Bacteria_PVCgroup_Planctomycetes_Planctomycetia_Planctomycetales____:0.127667)77:0.043425)86:0.044192,Acidobacteriia_bacterium_an_PWU07838_1_taxo_Bacteria_Acidobacteria_Acidobacteriia_unclassifiedAcidobacteriia_Acidobacteriiabacterium____:0.130026)94:0.063659,(Desulfobacteraceae_bacterium_an_RPH89201_1_taxo_Bacteria_Proteobacteria_deltaepsilonsubdivisions_Deltaproteobacteria_Desulfobacterales____:0.120967,Geobacter_sp__an_RQW90103_1_taxo_Bacteria_Proteobacteria_deltaepsilonsubdivisions_Deltaproteobacteria_Desulfuromonadales____:0.192871)68:0.038051)52:0.02322,((Cyanobium_sp__an_PZV03219_1_taxo_Bacteria_Terrabacteriagroup_CyanobacteriaMelainabacteriagroup_Cyanobacteria_Synechococcales____:0.11023,Synechococcus_sp__1G10_an_WP_094554391_1_taxo_Bacteria_Terrabacteriagroup_CyanobacteriaMelainabacteriagroup_Cyanobacteria_Synechococcales____:0.137201)100:0.14959,Bradyrhizobium_valentinum_an_WP_197423056_1_taxo_Bacteria_Proteobacteria_Alphaproteobacteria_Rhizobiales_Bradyrhizobiaceae____:0.170965)32:0.028192)91:0.0872,((((Kamptonema_an_WP_007357165_1_taxo_Bacteria_Terrabacteriagroup_CyanobacteriaMelainabacteriagroup_Cyanobacteria_Oscillatoriophycideae___Kamptonema_:0.173204,(Hydrococcus_rivularis_an_WP_073598737_1_taxo_Bacteria_Terrabacteriagroup_CyanobacteriaMelainabacteriagroup_Cyanobacteria_Pleurocapsales____:0.138679,(Halomicronema_hongdechloris_an_WP_088430424_1_taxo_Bacteria_Terrabacteriagroup_CyanobacteriaMelainabacteriagroup_Cyanobacteria_Synechococcales____:0.131667,Leptolyngbya_sp__BL0902_an_WP_198805946_1_taxo_Bacteria_Terrabacteriagroup_CyanobacteriaMelainabacteriagroup_Cyanobacteria_Synechococcales____:0.129758)90:0.053555)72:0.038062)42:0.018227,Neosynechococcus_sphagnicola_an_WP_036530495_1_taxo_Bacteria_Terrabacteriagroup_CyanobacteriaMelainabacteriagroup_Cyanobacteria_Synechococcales____:0.148333)98:0.06589,Thermanaerothrix_daxensis_an_WP_054522421_1_taxo_Bacteria_Terrabacteriagroup_Chloroflexi_Anaerolineae_Anaerolineales____:0.221177)42:0.027958,Flexithrix_dorotheae_an_WP_020532744_1_taxo_Bacteria_FCBgroup_BacteroidetesChlorobigroup_Bacteroidetes_Cytophagia____:0.276891)57:0.032792)77:0.050916,Deltaproteobacteria_bacterium_an_TNF36907_1_taxo_Bacteria_Proteobacteria_deltaepsilonsubdivisions_Deltaproteobacteria_unclassifiedDeltaproteobacteria____:0.382213)74:0.046039)70:0.040523,((((((Desulfobacterales_bacterium_S5133MH4_an_OEU80110_1_taxo_Bacteria_Proteobacteria_deltaepsilonsubdivisions_Deltaproteobacteria_Desulfobacterales____:0.114596,Chroococcidiopsis_thermalis_an_WP_015156477_1_taxo_Bacteria_Terrabacteriagroup_CyanobacteriaMelainabacteriagroup_Cyanobacteria_Chroococcidiopsidales____:0.101451)47:0.027636,Gloeocapsa_sp__PCC_73106_an_WP_006527123_1_taxo_Bacteria_Terrabacteriagroup_CyanobacteriaMelainabacteriagroup_Cyanobacteria_Oscillatoriophycideae____:0.188162)75:0.044237,(Acidobacteria_bacterium_an_PYS06761_1_taxo_Bacteria_Acidobacteria_unclassifiedAcidobacteria_unclassifiedAcidobacteria_miscellaneous__Acidobacteriabacterium____:0.181192,Vibrio_navarrensis_an_WP_172566066_1_taxo_Bacteria_Proteobacteria_Gammaproteobacteria_Vibrionales_Vibrionaceae____:0.247014)15:0.028162)23:0.034616,(Chamaesiphon_minutus_an_WP_015328803_1_taxo_Bacteria_Terrabacteriagroup_CyanobacteriaMelainabacteriagroup_Cyanobacteria_Synechococcales____:0.177917,(Merismopedia_glauca_an_WP_106288504_1_taxo_Bacteria_Terrabacteriagroup_CyanobacteriaMelainabacteriagroup_Cyanobacteria_Synechococcales____:0.111873,Westiellopsis_prolifica_an_WP_131121216_1_taxo_Bacteria_Terrabacteriagroup_CyanobacteriaMelainabacteriagroup_Cyanobacteria_Nostocales____:0.095303)99:0.051761)40:0.036647)42:0.032212,Chloroflexi_bacterium_RBG_16_69_14_an_OGO55109_1_taxo_Bacteria_Terrabacteriagroup_Chloroflexi_unclassifiedChloroflexi_unclassifiedChloroflexi_miscellaneous_____:0.219949)64:0.062954,(Proteobacteria_bacterium_an_PIE19510_1_taxo_Bacteria_Proteobacteria_unclassifiedProteobacteria_unclassifiedProteobacteria_miscellaneous__Proteobacteriabacterium____:0.303624,(Syntrophobacter_fumaroxidans_an_WP_011699794_1_taxo_Bacteria_Proteobacteria_deltaepsilonsubdivisions_Deltaproteobacteria_Syntrophobacterales____:0.188585,Thiococcus_pfennigii_an_WP_200255386_1_taxo_Bacteria_Proteobacteria_Gammaproteobacteria_Chromatiales_Chromatiaceae____:0.180501)99:0.075599)100:0.088933)100:0.120625)98:0.078705,((Acidobacteria_bacterium_an_PYS55736_1_taxo_Bacteria_Acidobacteria_unclassifiedAcidobacteria_unclassifiedAcidobacteria_miscellaneous__Acidobacteriabacterium____:0.32004,Nitrospira_lenta_an_WP_121989573_1_taxo_Bacteria_Nitrospirae_Nitrospira_Nitrospirales_Nitrospiraceae____:0.422385)97:0.125023,Singulisphaera_sp__GP187_an_WP_074313274_1_taxo_Bacteria_PVCgroup_Planctomycetes_Planctomycetia_Planctomycetales____:0.415564)29:0.079776)24:0.041086)25:0.056713,(((((Verrucomicrobia_bacterium_an_KAB2640836_1_taxo_Bacteria_PVCgroup_Verrucomicrobia_unclassifiedVerrucomicrobia_unclassifiedVerrucomicrobia_miscellaneous_____:0.289632,(Acidobacteria_bacterium_an_PYS36056_1_taxo_Bacteria_Acidobacteria_unclassifiedAcidobacteria_unclassifiedAcidobacteria_miscellaneous__Acidobacteriabacterium____:0.170866,(Synechococcus_sp__UW179B_an_WP_115071389_1_taxo_Bacteria_Terrabacteriagroup_CyanobacteriaMelainabacteriagroup_Cyanobacteria_Synechococcales____:0.172494,Synechococcus_sp__NOUM97013_an_WP_186480169_1_taxo_Bacteria_Terrabacteriagroup_CyanobacteriaMelainabacteriagroup_Cyanobacteria_Synechococcales____:0.146793)100:0.1351)47:0.05998)7:0.021842,(((((Firmicutes_bacterium_ADurb_Bin419_an_OPZ91072_1_taxo_Bacteria_Terrabacteriagroup_Firmicutes_unclassifiedFirmicutessensustricto_unclassifiedFirmicutessensustricto_miscellaneous_____:0.135638,Halonatronum_saccharophilum_an_WP_027340803_1_taxo_Bacteria_Terrabacteriagroup_Firmicutes_Clostridia_Halanaerobiales____:0.169746)100:0.094531,((((Nostocales_cyanobacterium_an_TAF03648_1_taxo_Bacteria_Terrabacteriagroup_CyanobacteriaMelainabacteriagroup_Cyanobacteria_Nostocales____:0.053319,(Pseudanabaena_sp__PCC_6802_an_WP_019502114_1_taxo_Bacteria_Terrabacteriagroup_CyanobacteriaMelainabacteriagroup_Cyanobacteria_Synechococcales____:0.053784,Cyanobacterium_stanieri_an_WP_193800511_1_taxo_Bacteria_Terrabacteriagroup_CyanobacteriaMelainabacteriagroup_Cyanobacteria_Oscillatoriophycideae____:0.105368)30:0.010909)41:0.022952,Oscillatoria_sp__PCC_10802_an_WP_017715355_1_taxo_Bacteria_Terrabacteriagroup_CyanobacteriaMelainabacteriagroup_Cyanobacteria_Oscillatoriophycideae____:0.047498)37:0.017079,Synechocystis_sp__PCC_7509_an_WP_009631313_1_taxo_Bacteria_Terrabacteriagroup_CyanobacteriaMelainabacteriagroup_Cyanobacteria_Synechococcales____:0.092076)37:0.012085,Phormidium_ambiguum_an_WP_073595824_1_taxo_Bacteria_Terrabacteriagroup_CyanobacteriaMelainabacteriagroup_Cyanobacteria_Oscillatoriophycideae____:0.053335)85:0.049916)21:0.008281,Chloroflexi_bacterium_an_PZN56814_1_taxo_Bacteria_Terrabacteriagroup_Chloroflexi_unclassifiedChloroflexi_unclassifiedChloroflexi_miscellaneous_____:0.125174)33:0.021269,Chloroflexi_bacterium_an_RPJ02257_1_taxo_Bacteria_Terrabacteriagroup_Chloroflexi_unclassifiedChloroflexi_unclassifiedChloroflexi_miscellaneous_____:0.127833)44:0.018434,((filamentous_cyanobacterium_CCP2_an_PSB17015_1_taxo_Bacteria_Terrabacteriagroup_CyanobacteriaMelainabacteriagroup_Cyanobacteria_unclassifiedCyanobacteria____:0.127337,Leptolyngbya_ohadii_an_WP_088891416_1_taxo_Bacteria_Terrabacteriagroup_CyanobacteriaMelainabacteriagroup_Cyanobacteria_Synechococcales____:0.113158)65:0.020918,Phormidium_tenue_an_WP_191129706_1_taxo_Bacteria_Terrabacteriagroup_CyanobacteriaMelainabacteriagroup_Cyanobacteria_Oscillatoriophycideae____:0.103169)100:0.079967)63:0.03798)8:0.019081,lineage_an_MXX51953_1_taxo_prokaryotes_Terrabacteriagroup_Thermomicrobiota_unclassifiedChloroflexi_Chloroflexibacterium___lineage_:0.412275)8:0.018229,(((Actinokineospora_auranticolor_an_PPK65440_1_taxo_Bacteria_Terrabacteriagroup_Actinobacteria_Actinobacteria_Pseudonocardiales____:0.160012,Nonomuraea_fuscirosea_an_PRX55804_1_taxo_Bacteria_Terrabacteriagroup_Actinobacteria_Actinobacteria_Streptosporangiales____:0.173766)63:0.073568,Actinorugispora_endophytica_an_WP_133743071_1_taxo_Bacteria_Terrabacteriagroup_Actinobacteria_Actinobacteria_Streptosporangiales____:0.165873)99:0.099029,Opitutaceae_bacterium_EW11_an_PTY03840_1_taxo_Bacteria_PVCgroup_Verrucomicrobia_Opitutae_Opitutales____:0.193629)35:0.034387)33:0.033252,_an_NTU67533_1_taxo_prokaryotes_Fibrobacteres_Chlorobi_Bacteroidetessuperphylum_CytophagalesGreensulfurbacteriagroup_Greensulfurbacteria_Chlorobia____:0.272645)98:0.138449)13:0.024917,(_an_HEB71677_1_taxo_prokaryotes_Thermodesulfovibriogroup_unclassifiedNitrospirae_Nitrospiraebacterium_____:0.365577,(Spirochaeta_cellobiosiphila_an_WP_037571608_1_taxo_Bacteria_Spirochaetes_Spirochaetia_Spirochaetales_Spirochaetaceae____:0.320541,Hypnocyclicus_thermotrophus_an_WP_134112835_1_taxo_Bacteria_Fusobacteria_Fusobacteriia_Fusobacteriales_Fusobacteriaceae____:0.387142)70:0.100828)25:0.041721)95:0.104383)3:0.041119,(((((Chlamydiales_bacterium_STE3_an_KAF3362801_1_taxo_Bacteria_PVCgroup_Chlamydiae_Chlamydiia_Chlamydiales____:0.31949,Parachlamydia_acanthamoebae_an_WP_148265785_1_taxo_Bacteria_PVCgroup_Chlamydiae_Chlamydiia_Parachlamydiales____:0.271383)37:0.062899,((((Chlamydia_pneumoniae_an_WP_010883031_1_taxo_Bacteria_PVCgroup_Chlamydiae_Chlamydiia_Chlamydiales____:0.227374,Chlamydia_abortus_an_WP_202772263_1_taxo_Bacteria_PVCgroup_Chlamydiae_Chlamydiia_Chlamydiales____:0.126783)58:0.055292,Chlamydia_gallinacea_an_WP_021828253_1_taxo_Bacteria_PVCgroup_Chlamydiae_Chlamydiia_Chlamydiales____:0.085782)100:0.447991,Neochlamydia_sp__S13_an_WP_042241859_1_taxo_Bacteria_PVCgroup_Chlamydiae_Chlamydiia_Parachlamydiales____:0.258821)24:0.087053,Estrella_lausannensis_an_WP_098038067_1_taxo_Bacteria_PVCgroup_Chlamydiae_Chlamydiia_Parachlamydiales____:0.330865)14:0.037267)16:0.054287,Candidatus_Protochlamydia_naegleriophila_an_WP_059062343_1_taxo_Bacteria_PVCgroup_Chlamydiae_Chlamydiia_Parachlamydiales____:0.263533)8:0.038796,lineage_an_NGX55097_1_taxo_prokaryotes_PVCgroup_Chlamydiota_unclassifiedChlamydiae_Chlamydiaebacterium___lineage_:0.259168)4:0.020493,(lineage_an_NNM42910_1_taxo_prokaryotes_PVCgroup_Chlamydiota_unclassifiedChlamydiae_Chlamydiaebacterium___lineage_:0.27407,Chlamydiae_bacterium_RIFCSPHIGHO2_02_FULL_49_29_an_OGN57534_1_taxo_Bacteria_PVCgroup_Chlamydiae_unclassifiedChlamydiae_ChlamydiaebacteriumRIFCSPHIGHO2_02_FULL_49_29____:0.335869)23:0.066171)10:0.070166)88:0.093657,(Ostreococcus_sp__RCC789_an_CAMPEP_0174582456_taxo_Eukaryota_Viridiplantae_Chlorophyta_Mamiellophyceae_Mamiellales____:0.160823,Micromonas_pusilla_an_CAMPEP_0202930134_taxo_Eukaryota_Viridiplantae_Chlorophyta_Mamiellophyceae_Mamiellales____:0.277592)100:0.145291)49:0.035718,(((Chlamydomonas_reinhardtii_an_PNW84696_1_taxo_Eukaryota_Viridiplantae_Chlorophyta_Chlorophyceae_:0.143951,Monoraphidium_neglectum_an_XP_013903686_1_taxo_Eukaryota_Viridiplantae_Chlorophyta_Chlorophyceae_Sphaeropleales____:0.157086)50:0.04389,Tetraselmis_chuii_an_CAMPEP_0177777880_taxo_Eukaryota_Viridiplantae_Chlorophyta_Chlorodendrophyceae_Chlorodendrales____:0.214996)13:0.025955,(Chlorella_sorokiniana_an_PRW59985_1_taxo_Eukaryota_Viridiplantae_Chlorophyta_Trebouxiophyceae_Chlorellales____:0.169888,Chloropicon_primus_an_QDZ18260_1_taxo_Eukaryota_Viridiplantae_Chlorophyta_Chloropicophyceae_Chloropicales____:0.296989)39:0.038758)82:0.081419)97:0.078749,(Klebsormidium_nitens_an_GAQ88556_1_taxo_Eukaryota_Viridiplantae_Streptophyta_Klebsormidiophyceae_Klebsormidiales____:0.218343,(Marchantia_polymorpha_an_PTQ45100_1_taxo_Eukaryota_Viridiplantae_Streptophyta_Streptophytina_Embryophyta____:0.081481,Selaginella_moellendorffii_an_XP_024531535_1_taxo_Eukaryota_Viridiplantae_Streptophyta_Streptophytina_Embryophyta____:0.104967)95:0.055488)55:0.041553)100:0.089197,((Oryza_sativa_Japonica_Group_an_XP_015650242_1_taxo_Eukaryota_Viridiplantae_Streptophyta_Streptophytina_Embryophyta:0.029301,Zea_mays_an_XP_008678357_1_taxo_Eukaryota_Viridiplantae_Streptophyta_Streptophytina_Embryophyta:0.048095)79:0.018961,Triticum_aestivum_an_XP_044427071_1_taxo_Eukaryota_Viridiplantae_Streptophyta_Streptophytina_Embryophyta:0.026203)100:0.084373)74:0.029053,(Vitis_vinifera_an_XP_002265964_3_taxo_Eukaryota_Viridiplantae_Streptophyta_Streptophytina_Embryophyta____:0.05101,Nicotiana_tomentosiformis_an_XP_009588914_1_taxo_Eukaryota_Viridiplantae_Streptophyta_Streptophytina_Embryophyta____:0.083469)84:0.031054);
