# Supplementary material for: Noncatalytic functions of ISOAMYLASE 1 and 2 affect the proportion of insoluble and soluble α-polyglucans in maize
Source: Plant Cell. 2025 Sep 22;37(10):koaf220. doi: 10.1093/plcell/koaf220 (PMC12510319; doi:10.1093/plcell/koaf220)
Supplement: koaf220_Supplementary_Data [file koaf220_supplementary_data.zip › TPC-2025-0595R1_Supplementary Data Set S3.xlsx]

## Sheet: 20 DAP
		20 DAP Content
				Content			p value					Genotype	Content (% DW)			S.D.			n		Single Mutants
				Starch	WSP	Total	Starch	WSP	Total	n			Starch	WSP	Total	Starch	WSP	Total			Genotype	Content (% DW)			S.D.			n							isa2 Genotype	su1 Genotype	Content (% DW)			S.D.			n
	12-23-21	21-67	su1-Bn isa2-339	10.3714	35.7447	46.1161						Su1	70.1324	1.47253	71.605	3.05227	0.362404	3.29828	8			Starch	WSP	Total	Starch	WSP	Total										Starch	WSP	Total	Starch	WSP	Total
				15.5932	29.2794	44.8726						Su1, isa2	62.552	1.87962	64.4316	3.19212	0.550319	3.04606	9		Su1	70.1324	1.47253	71.605	3.05227	0.362404	3.29828	8							Isa2	Su1	70.1324	1.47253	71.605	3.05227	0.362404	3.29828	8
				10.8029	31.6369	42.4398						su1-Ref	14.1738	45.967	60.1408	2.31301	4.02433	4.77663	11		su1-Ref	14.1738	45.967	60.1408	2.31301	4.02433	4.77663	11								su1-Ref	14.1738	45.967	60.1408	2.31301	4.02433	4.77663	11
				11.4181	39.5092	50.9274						su1-Ref isa2	3.876	53.4941	57.8833	1.20292	3.7254	3.88389	10		su1-Bn2	19.5531	34.2224	53.7755	3.24843	3.19723	3.64855	18								su1-Bn2	19.5531	34.2224	53.7755	3.24843	3.19723	3.64855	18
	04-13-22	21-67		4.56	51.72	56.28						su1-Bn2	19.5531	34.2224	53.7755	3.24843	3.19723	3.64855	18		su1-st	47.6505	11.3123	58.9628	4.58907	2.19748	5.74339	16								su1-st	47.6505	11.3123	58.9628	4.58907	2.19748	5.74339	16
				4.09	45.38	49.47						su1-Bn2 isa2	10.1458	45.7951	55.9409	1.08063	2.10031	2.60786	10		su1-P	57.3762	2.71804	60.0943	4.52465	0.518836	4.23879	10								su1-P	57.3762	2.71804	60.0943	4.52465	0.518836	4.23879	10
				4.85	50.28	55.13						su1-st	47.6505	11.3123	58.9628	4.58907	2.19748	5.74339	16																isa2-339	Su1	62.552	1.87962	64.4316	3.19212	0.550319	3.04606	9
				4.75	53.51	58.26						su1-st isa2	20.758	37.723	58.481	1.29676	3.12479	4.35222	8																	su1-Ref	3.876	53.4941	57.8833	1.20292	3.7254	3.88389	10
	04-13-22	21-110		5.99	53.47	59.46						su1-P	57.3762	2.71804	60.0943	4.52465	0.518836	4.23879	10																	su1-Bn2	10.1458	45.7951	55.9409	1.08063	2.10031	2.60786	10
				6.43	59.76	66.19						su1-P isa2	21.1612	35.3365	56.4977	2.91589	2.27591	2.84023	8																	su1-st	20.758	37.723	58.481	1.29676	3.12479	4.35222	8
				5.44	46.79	52.23															Double Mutants															su1-P	21.1612	35.3365	56.4977	2.91589	2.27591	2.84023	8
				5.78	48.72	54.5															Genotype	Content (% DW)			S.D.			n
	04-21-22	21-67		7.85234	43.368	51.2203																Starch	WSP	Total	Starch	WSP	Total
				9.57364	47.2233	56.797															Su1	62.552	1.87962	64.4316	3.19212	0.550319	3.04606	9
				11.0649	43.3165	54.3814															su1-Ref	3.876	53.4941	57.8833	1.20292	3.7254	3.88389	10
				10.5029	44.8	55.3029															su1-Bn2	10.1458	45.7951	55.9409	1.08063	2.10031	2.60786	10
	06-21-22	21-110		11.6167	49.5798	61.1965															su1-st	20.758	37.723	58.481	1.29676	3.12479	4.35222	8
				10.3737	47.8357	58.2095															su1-P	21.1612	35.3365	56.4977	2.91589	2.27591	2.84023	8
				8.67901	46.0074	54.6864
				10.878	43.6482	54.5262
				10.3587	47.7798	58.1385
				10.5577	44.3925	54.9502				10
			Average	10.1458	45.7951	55.9409
			S.D.	1.08063	2.10031	2.60786
	12-23-21	21-69	su1-Bn2	21.5128	23.5916	45.1044
				25.772	29.4805	55.2526
				23.8999	31.3382	55.2381
				17.1794	38.7448	55.9242
	04-07-22	21-69	su1-Bn2	19.0508	35.05	54.1008
				22.7616	33.13	55.8916
				21.9561	35.41	57.3661
				13.8245	36.64	50.4645
	04-07-22	21-141	su1-Bn2	14.5499	32.23	46.7799
				19.3784	37.43	56.8084
				14.8073	39.48	54.2873
				18.6023	35.9	54.5023						Single Mutants
	04-22-22	21-69	su1-Bn2	17.9175	34.5676	52.4851						Starch p value matrix
				19.2029	29.0118	48.2147							Su1	Ref	Bn2	st	P
				18.172	39.2675	57.4395						Su1
				18.2385	35.7305	53.969						su1-Ref	1.69914e-15
	06-21-22	21-141	su1-Bn2	22.27	34.33	56.6						su1-Bn2	2.27566e-22	0.000496208
				22.86	34.67	57.53						su1-st	3.94293e-11	6.91691e-15	9.3693e-20
			Average	19.5531	34.2224	53.7755	p value to su1-Bn2, isa2-339					su1-P	8.21441e-06	1.16714e-13	1.50718e-19	3.40792e-05
			S.D.	3.24843	3.19723	3.64855	4.68283e-09	7.04099e-09	0.122542	18
												Phytoglycogen p value matrix
	12-23-21	21-71	su1-st isa2-339	20.3554	25.2853	45.6407							Su1	Ref	Bn2	st	P
				32.49	27.3683	59.8583						Su1
				28.06	16.4246	44.4846						su1-Ref	1.39734e-13
				19.93	19.5699	39.4999						su1-Bn2	9.02666e-18	7.67583e-07
	04-16-21	21-71	su1-st isa2-339	10.5112	32.97	43.4812						su1-st	3.70474e-11	1.06929e-17	9.62403e-20
				8.57209	31.87	40.4421						su1-P	5.56804e-05	9.89532e-05	1.69356e-19	2.18033e-11
				8.5443	38.73	47.2743
				7.70771	36.7	44.4077
	04-21-22	21-71	su1-st isa2-339	20.36	37.2794	57.6394						Total p value matrix
				21.4	38.1539	59.5539							Su1	Ref	Bn2	st	P
				21.404	38.6715	60.0755						Su1
				20.168	35.5625	55.7304						su1-Ref	0.000188393
	06-13-22	21-71	su1-st isa2-339	19.3437	33.5932	52.9369						su1-Bn2	3.75988e-11	0.00194029
				19.1427	34.3007	53.4434						su1-st	1.50045e-05	0.642085	0.00419856
				20.7474	40.5492	61.2966						su1-P	2.06062e-05	0.984292	0.000480437	0.609898
				23.4979	43.6736	67.1715				8
			Average	20.758	37.723	58.481
			S.D.	1.29676	3.12479	4.35222						Double Mutants
												Starch p value matrix
	12-23-21	21-17	su1-st	36.4442	7.47	43.9142							Su1	Ref	Bn2	st	P
				42.3292	8.11074	50.44						Su1
				37.5043	10.8402	48.3446						su1-Ref	8.77894e-20
				23.32	10.7988	34.1188						su1-Bn2	2.16361e-20	3.37729e-09
	04-16-22	21-17		38.9907	11.06	50.0507						su1-st	2.93661e-16	7.22138e-19	5.47633e-12
				50.1993	10.8739	61.0732						su1-P	1.53919e-14	1.62927e-10	1.57625e-08	0.743113
				46.8286	9.3924	56.221
				46.66	13.6833	60.3433
	04-16-22	21-27		44.96	15.4448	60.4048						Phytoglycogen p value matrix
				42.0631	10.2198	52.2829							Su1	Ref	Bn2	st	P
				45.0842	11.1546	56.2388						Su1
				50.8629	11.6033	62.4663						su1-Ref	2.74001e-17
	04-22-22	21-17		52.1454	10.8034	62.9488						su1-Bn2	6.61752e-21	3.31592e-05
				49.4513	12.3723	61.8237						su1-st	3.66124e-15	1.86271e-07	1.37887e-05
				58.7033	13.8907	72.594						su1-P	1.17522e-16	8.12723e-09	5.30432e-08	0.124679
				52.398	14.7923	67.1903
	06-13-22	21-27		42.3663	8.71652	51.0828
				47.564	6.93969	54.5037						Total p value matrix
				47.9817	9.98061	57.9623							Su1	Ref	Bn2	st	P
				46.1491	10.0687	56.2178						Su1
			Average	47.6505	11.3123	58.9628	p value to su1-st, isa2-339					su1-Ref	0.000471893
			S.D.	4.58907	2.19748	5.74339	2.33901e-13	7.37165e-17	0.843127	16		su1-Bn2	1.25871e-06	0.23873
												su1-st	0.00251132	0.782504	0.167584
	12-23-21	21-38	isa2-339	49.6611	0							su1-P	1.80304e-05	0.447331	0.688793	0.329786
				51.6163	0
				41.8705	0
				36.04
	06-22-21	18-8	isa2-339	58.06	0
				56.09	0
				45.25	0
	04-23-22	21-38	isa2-339	43.3122	1.58094	44.8931
				46.5303	1.98761	48.5179
				62.6228	1.43893	64.0617
				64.29	1.71872	66.0087
	04-23-22	21-143	isa2-339	60.4181	2.61871	63.0368	p value to su1-P
				61.8562	1.20342	63.0596	0.00581385	0.00226538	0.0102008
				65.5779	1.6008	67.1787
				69.1652	1.7456	70.9108
	07-05-22	21-143	isa2-339	59.95	2.25	62.2
				63.56	1.36	64.92
				61.1	3.02	64.12
				56.98	1.84	58.82							12-23-21	21-1	su1-Ref	16.12	41.3302	57.4502
			Average	62.552	1.87962	64.4316	p value to isa2-/- su1-/+									12.6024	41.3789	53.9813
			S.D.	3.19212	0.550319	3.04606	5.71228e-06	2.94118e-08	0.0517447	9				20-1	su1-Ref	16.7169	48.6549	65.3718
																13.9547	40.9092	54.8639
	12-23-21	21-1	su1-Ref	7.77596	45.3468	53.1227										18.33	49.7426	68.0726
				16.12	41.3302	57.4502							11-19-19	19-2	su1-Ref	10.67	46.28	56.95
				12.6024	41.3789	53.9813							04-16-22	21-1	su1-Ref	12.173	53.4535	65.6265
				8.82169	45.0934	53.9151										12.8232	45.9869	58.8101
		20-1	su1-Ref	16.7169	48.6549	65.3718									Average	14.1738	45.967	60.1408
				13.9547	40.9092	54.8639									S.D.	2.31301	4.02433	4.77663
				18.33	49.7426	68.0726
	11-19-19	19-2	su1-Ref				9.75	33.59	43.34
							9.35	34.43	43.78
				6.82	38.51	45.33
				5.4	41.99	47.39
							6.36	32.89	39.25
				10.67	46.28	56.95
		18-70		6.74	46.88	53.62
	04-16-22	21-1	su1-Ref	12.173	53.4535	65.6265
				12.8232	45.9869	58.8101				11
							14.2429	61.2952	75.5382
							12.7499	70.96	83.7099
		21-9	su1-Ref	4.36508	58.1181	62.4832
				4.50554	63.3386	67.8442
				5.05952	55.285	60.3446
				6.23219	52.1413	58.3735
			Average	11.4575	45.0428	56.5003
			S.D.	4.00126	4.00056	6.47797
	06-22A-21	20-76	su1-Ref, isa2-339	3.43089	49.9582	53.3891
				3.09723	55.0573	58.1545
				3.64085	62.5891	66.23
	11-19-19	18-8		5.66	51.01	56.67
				5.83	55.23	61.06
				4.93	54.61	59.54
	06-28-21	21-3		2.08012	51.344	53.4241
				2.97063	55.0358	58.0064
				4.35203	50.1233	54.4753
				2.76828	49.9829	52.7512
			Average	3.876	53.4941	57.8833	p value to su1-Ref
			S.D.	1.20292	3.7254	3.88389	1.70983e-05	6.84317e-05	0.724751	10
		18-8	su1-Ref/+, isa2/isa2	48.81	13.06	61.87
				47.98	13.98	61.96
				32.1	19.55	51.65
				33.72	24.31	58.03
				43.49	24.01	67.5
			Average	41.22	18.982	60.202	5.71228e-06	2.94118e-08	0.0517447
			S.D.	7.04107	4.77663	5.23427
		16-15	su1-P	60.9	2.89
				69.97	2.8
		18-29		68.4	2.4
	04-12-22	21-52		55.68	2.58	58.26
				51.76	3.77	55.53
	04-12-22	21-54		52.07	2.12	54.19
				52.36	3.36	55.72
				58.82	2.29	61.11
				62.43	2.38	64.81
	05-24-22	16-15		58.5266	2.89032	61.4169
				55.0766	3.10647	58.1831
				65.4259	2.20898	67.6348
				61.6134	2.47459	64.088
			Average	57.3762	2.71804	60.0943				10
			S.D.	4.52465	0.518836	4.23879
		16-94	su1-p, isa2-339	22.39	35.45	57.84
				22.36	29.9	52.26
		16-101		23.96	35.37	59.33
				26	35.81	61.81
	05-24-22	16-94		18.6486	36.1699	54.8185
				16.5665	37.8332	54.3997
				20.6884	34.7355	55.4239
				18.6759	37.4234	56.0993	p value to su1-P
			Average	21.1612	35.3365	56.4977	3.19372e-12	1.05328e-17	0.0701119	8
			S.D.	2.91589	2.27591	2.84023
	05-23-22	21-29	W64A	65.0155	1.24972	66.2652
				71.1848	1.47115	72.656
				71.517	1.36282	72.8799
				69.9409	1.56558	71.5065
		21-31		70.0948	0.910652	71.0055
				76.2992	2.17422	78.4734
				69.4912	1.81216	71.3033
				67.5161	1.23392	68.75
			Average	70.1324	1.47253	71.605	p value to isa2-339
			S.D.	3.05227	0.362404	3.29828	0.000191356	0.125144	0.000355334	8
	05-07-22	20-165	isa2- in Ia453	33.58	19.66	53.24
				31.47	20	51.47
				44.82	21.93	66.75
				36.07	29.01	65.08
			Average	36.485	22.65	59.135
			S.D.	5.0802	3.77262	6.83437
	05-07-22	20-222	Ia453Su1+	61.05	0.75	61.8
				64	0.99	64.99
				63.57	0.72	64.29
				64.99	1.21	66.2
			Average	63.4025	0.9175	64.32
			S.D.	1.45254	0.198667	1.60737

## Sheet: Mature
				Starch	WSP	Total			28.5
		su1-Ref		23.401	32.8958	56.2968		26.3	22.8		Genotype	Content (% DW)			S.D.			n		Single Mutants, Isa2/Isa2
				29.5067	25.3341	54.8408		25.5	26.6			Starch	WSP	Total	Starch	WSP	Total			Genotype	Content (% DW)			S.D.			n
				27.2171	30.7329	57.95			46.2		Su1	70.835	0.87	71.705	1.98852	0.11225	1.932	4			Starch	WSP	Total	Starch	WSP	Total
	06-17-21		20-8143-2	26.3259	22.812	49.1379		25.2	22.1		+/+, isa2	71.1775	0.9325	72.11	4.9431	0.138632	4.85478	4		Su1	70.835	0.87	71.705	1.98852	0.11225	1.932	4
				25.5393	26.6066	48.3512			31.2		su1-Ref	27.1088	26.8468	53.5762	3.56193	3.71281	4.15729	10		su1-Ref	27.1088	26.8468	53.5762	3.56193	3.71281	4.15729	10
				25.2141	22.1	47.3141					su1-Ref, isa2	12.2882	46.4357	58.7239	2.61192	7.14777	8.73321	7		su1-Bn2	54.1008	11.0132	65.1139	4.64679	1.81508	5.10982	8
	06-16-22		21-8149	35.1879	22.3543	57.5422					su1-Bn2	54.1008	11.0132	65.1139	4.64679	1.81508	5.10982	8		su1-st	63.2337	3.42314	66.6569	5.46444	0.85684	5.03905	7
				22.8473	26.8848	49.7321					su1-Bn2, isa2	31.3756	27.3414	58.717	3.1173	4.63389	4.54592	4		su1-P	57.8375	0.885	58.7225	4.87174	0.328443	5.11727	4
				25.1017	31.8277	56.9294					su1-st	63.2337	3.42314	66.6569	5.46444	0.85684	5.03905	7
				30.7471	26.92	57.6671					su1-st, isa2	37.4751	32.0666	69.5417	2.81576	5.95384	5.13847	7
		Average		27.1088	26.8468	53.5762					su1-P	57.8375	0.885	58.7225	4.87174	0.328443	5.11727	4
		S.D.		3.56193	3.71281	4.15729					su1-P, isa2	47.765	18.4925	66.2575	3.77333	2.71341	3.46704	4
	06-16-22	su1-Ref isa2	21-8190	12.9834	34.38	47.3634														Double Mutants, isa2-339/isa2-339
				11.5729	42.01	53.5829														Genotype	Content (% DW)			S.D.			n
			21-8192	9.00875	43.18	52.1888															Starch	WSP	Total	Starch	WSP	Total
				9.55263	43.58	53.1326														Su1	71.1775	0.9325	72.11	4.9431	0.138632	4.85478	4
	06-17-21		20-8342-4	11.6	52.4	64														su1-Ref	12.2882	46.4357	58.7239	2.61192	7.14777	8.73321	7
				14	55	69														su1-Bn2	31.3756	27.3414	58.717	3.1173	4.63389	4.54592	4
				17.3	54.5	71.8														su1-st	37.4751	32.0666	69.5417	2.81576	5.95384	5.13847	7
		Average		12.2882	46.4357	58.7239	p value Ref, isa2 vs. Ref													su1-P	47.765	18.4925	66.2575	3.77333	2.71341	3.46704	4
		S.D.		2.61192	7.14777	8.73321	2.55966e-07	4.92541e-06	0.148849
		su1- st	21-8161	57.6241	4.37069	61.9948
				66.8915	2.6883	69.5798
				63.234	4.95597	68.19
							60.508		60.508																				Single Mutants
	06-08-22			67.2925	2.93972	70.2322																							Starch p value matrix
				58.4486	3.1602	61.6088																								Su1	Ref	Bn2	st	P
				56.7875	3.44781	60.2353																							Su1
				72.3578	2.39925	74.757			0.115725																				su1-Ref	6.20572e-11
		Average		63.2337	3.42314	66.6569																							su1-Bn2	8.98777e-05	5.40581e-10
		S.D.		5.46444	0.85684	5.03905																							su1-st	0.0382098	1.23111e-10	0.00625093
																													su1-P	0.00521518	4.48559e-08	0.265525	0.172625
		su1-st isa2	21-8166	34.5011	27.6757	62.1768
				34.3883	41.56	75.9483
				35.4863	41.0649	76.5513																							Phytoglycogen p value matrix
							30.0123																							Su1	Ref	Bn2	st	P
	06-08-22			37.5876	29.9154	67.503																							Su1
				40.6572	27.2514	67.9087																							su1-Ref	2.05526e-08
				37.4313	26.9995	64.4308	p value st, isa2 vs. st, +																						su1-Bn2	1.33369e-06	1.54564e-08
				42.2741	29.9993	72.2734	2.70053e-07	6.63081e-08	0.345544																				su1-st	0.000453766	1.34451e-10	3.57402e-07
		Average		37.4751	32.0666	69.5417																							su1-P	0.942766	2.10104e-08	1.44394e-06	0.000605484
		S.D.		2.81576	5.95384	5.13847
	01-20-22	su1-Bn	8172	56.2972	9.0003	65.2975																							Total p value matrix
				53.5904	10.2029	63.7934																								Su1	Ref	Bn2	st	P
				46.3413	8.36096	54.7022																							Su1
				46.8972	13.3713	60.2685																							su1-Ref	5.21774e-06
	05-25-22		8172-1	56.89	13.76	70.65																							su1-Bn2	0.0461701	0.000136278
				60.1	10.15	70.25																							su1-st	0.115725	6.21526e-05	0.593872
				55.42	11.6	67.02																							su1-P	0.00627949	0.0956069	0.0919545	0.0502167
				57.27	11.66	68.93			0.0461701
		Average		54.1008	11.0132	65.1139
		S.D.		4.64679	1.81508	5.10982
	01-20-22	su1-Bn isa2	8175	34.3723	21.8208	56.1931
				34.418	33.9206	68.3387
				26.1145	28.3468	54.4613
				28.1915	34.074	62.2655
	05-31-22			30.7775	25.0373	55.8148
				34.7616	22.7125	57.474	p value Bn, isa2 vs. Bn, +
				30.9938	25.478	56.4719	1.42419e-07	1.06055e-06	0.0339278					Total
		Average		31.3756	27.3414	58.717						Ref, isa2		0.000617027
		S.D.		3.1173	4.63389	4.54592						Bn, isa2		0.00249519
												st, isa2		0.480588
	05-18-22	su1-P		54.99	0.38	55.37					Su1, isa2-	P, isa2		0.140196
				54.52	0.92	55.44					Su1, isa2-
				55.59	0.94	56.53					Su1, isa2-
				66.25	1.3	67.55					Su1, isa2-
		Average		57.8375	0.885	58.7225
		S.D.		4.87174	0.328443	5.11727
	05-18-22	su1-P isa2		50.14	14.03	64.17
				49.45	18.59	68.04
				41.25	20.66	61.91	p value su1-p, isa2- vs. su1-P, +
				50.22	20.69	70.91	0.0299115	3.09109e-05	0.0792179
		Average		47.765	18.4925	66.2575
		S.D.		3.77333	2.71341	3.46704
	05-20-22	isa2		64.35	0.99	65.34
				76.75	0.9	77.65
				74.91	0.73	75.64
				68.7	1.11	69.81
		Average		71.1775	0.9325	72.11
		S.D.		4.9431	0.138632	4.85478
	05-20-22	W64A		68.61	0.81	69.42
				71.48	0.91	72.39
				69.48	1.03	70.51
				73.77	0.73	74.5	p value Su1, + vs. Su1, isa2-
		Average		70.835	0.87	71.705	0.914978	0.566174	0.897593
		S.D.		1.98852	0.11225	1.932
	06-17-21	su1-Ref/+ isa2/isa2		48.0608	7.40744	55.4682
	06-24-21			49.6422	11.8491	61.4912
				51.6226	7.04633	58.6689	0.00512574	0.0069544	0.0336358
		Average		49.7752	8.76762	58.5428
		S.D.		1.45713	2.18391	2.46051
					Starch	WSP	Total
		isa2-339 in ia453		19-7231	51.5242	5.26282	56.7871
					52.6436	4.76874	57.4123
	05-07-22				47.0524	3.53045	50.5829
					46.1045	5.38328	51.4878
		Average			49.3312	4.73632	54.0675
		S.D.			2.80114	0.733301	3.05701
		Ia453Su1+		20-8125	63.7913	1.29	65.0813
					61.2843	0.88	62.1643
	05-07-22				57.3196	1.6	58.9196
					66.1844	1.29	67.4744
		Average			62.1449	1.265	63.4099
		S.D.			3.28074	0.255783	3.20268

## Sheet: Plots
	20 DAP Isa2
	Genotype	Content (% DW)			S.D.
		Starch	WSP	Total	Starch	WSP	Total
	W64A	65.21	1.22	66.54	4.23	0.25	4.87
	su1-Ref	10.9874	43.1637	54.2905	2.68356	4.04183	5.66824
	su1-Bn2	18.9013	33.7709	52.701	2.36108	3.66725	1.96069
	su1-st	48.0653	12.1106	60.0993	3.28302	1.60983	3.98899
	su1-p	55.52	2.75	58.27	3.9726	0.603711	3.68542
	20 DAP isa2-339
	Genotype	Content (% DW)			S.D.
		Starch	WSP	Total	Starch	WSP	Total
	isa2	63.71	1.73684	65.4311	2.88364	0.396401	2.81387
	su1-Ref isa2	4.4315	54.7424	59.1739	1.08935	4.0568	3.96344
	su1-Bn2 isa2	9.74844	44.6769	54.4254	1.21737	1.58614	2.04137
	su1-st isa2	20.3329	37.4168	57.7497	1.22117	1.18058	2.05452
	su1-p isa2	23.6775	34.1325	57.81	1.4889	2.44925	3.50406
	Mature Isa2
	Genotype	Content (% DW)			S.D.
		Starch	WSP	Total	Starch	WSP	Total
	W64A	72.8362		72.8362	4.21863		4.21863
	su1-Ref	25.2229	26.9051	54.0193	2.96122	3.9136	3.13514
	su1-Bn	50.7815	10.2339	61.0154	4.27541	1.92835	4.07637
	su1-st	62.0644	4.00499	65.0682	3.42081	0.961214	3.88399
	su1-P
	Mature isa2-339
	Genotype	Content (% DW)			S.D.
		Starch	WSP	Total	Starch	WSP	Total
	W64A	67.4937		67.4937	5.60982	0	5.61
	su1-Ref	11.0802	54.8027	63.1128	2.61415	1.7875	5.30354
	su1-Bn	30.7741	29.5405	60.3146	3.69484	5.0189	5.46442
	su1-st	33.597	36.7669	71.5588	2.11325	6.43162	6.63864
	su1-P
	33.59	#REF!
	53.4535	#REF!
