# Supplementary material for: Noncatalytic functions of ISOAMYLASE 1 and 2 affect the proportion of insoluble and soluble α-polyglucans in maize
Source: Plant Cell. 2025 Sep 22;37(10):koaf220. doi: 10.1093/plcell/koaf220 (PMC12510319; doi:10.1093/plcell/koaf220)
Supplement: koaf220_Supplementary_Data [file koaf220_supplementary_data.zip › TPC-2025-0595R1_Supplementary Data Set S4.xlsx]

## Sheet: Sheet1
			06-28-22	W64A	21-29	3.59937											T-test values (highlight cells < 0.05)								T-test values (red = 1, blue = 0.05, green = 0)
						4.72082											W64A	Ref	Bn	st	p				Su1	su1-Ref	su1-Bn	su1-st	su1-p	isa2-339	Ref, isa2	Bn, isa2	st, isa2	p, isa2
						3.63833										W64A	-	0.000953548	0.0687923	0.827791	0.00011274			Su1	-	0.000953548	0.0687923	0.827791	0.00011274	0.0997556	2.95148e-06	1.20567e-06	0.123044	1.78436e-07
						5.09068										Ref, isa	2.95148e-06	0.000444972	-	-	-			su1-Ref	-	-	0.066566	0.000873669	3.6629e-07	0.00053744	0.000444972	-	-	-
					21-32	5.65094										Bn, isa	1.20567e-06	-	0.000147382	-	-			su1-Bn	-	-	-	0.103365	1.29715e-05	0.0157166	-	0.000147382	-	-
						6.36246										st, isa	0.123044	-	-	0.0557783	-			su1-st	-	-	-	-	5.92841e-07	7.42458e-05	-	-	0.0557783	-
						6.10694										p, isa	0.000167453	-	-	-	2.43378e-08			su1-p	-	-	-	-	-	0.00154073	-	-	-	2.72254e-12
						5.5419			8							p		3.6629e-07	1.29715e-05	5.92841e-07				isa2-339	-	-	-	-	-	-	9.91088e-05	2.34204e-06	0.00260417	4.92023e-09
					Average	5.08893										st		0.000873669	0.103365					Ref, isa2	-	-	-	-	-	-	-	0.00165474	4.29952e-05	0.000943161
					SD	0.977102										Bn		0.066566						Bn, isa2	-	-	-	-	-	-	-	-	2.98463e-05	0.928329
																Ref								st, isa2	-	-	-	-	-	-	-	-	-	1.30861e-06
																								p, isa2	-	-	-	-	-	-	-	-	-	-
																isa2					isa2-339
			06-28-22B	su1-Ref	21-1	6.38718										single					double
						7.20225									Genotype	Average	SD			Genotype	Average	SD
							4.30546								Su1	5.08893	0.977102			isa2-339	4.1125	0.14906
						6.25297									su1-Ref	7.69411	1.23227			su1-Ref, isa2-339	12.9492	1.67591
					21-9		10.2551								su1-Bn	6.31083	1.49432			su1-Bn, isa2-339	9.3425	0.990666
						8.52279									su1-st	5.18667	0.228303			su1-st, isa2-339	5.94833	0.753379
						7.13355									su1-p	2.88125	0.51099			su1-p, isa2-339	9.38231	0.430214
			06-28-22A		21-9	8.41
						9.95			7
					Average	7.69411
					SD	1.23227
																Content		SD
																Isa2	isa2-339	Isa2	isa2-339
			06-28-22A	su1-Ref, isa2-339	13.1098										Su1	5.08893	4.1125	0.977102	0.14906
					11.1001										su1-Ref	7.69411	12.9492	1.23227	1.67591
					12.0095										su1-Bn	6.31083	9.3425	1.49432	0.990666
					15.5773				4						su1-st	5.18667	5.94833	0.228303	0.753379
				Average	12.9492										su1-p	2.88125	9.38231	0.51099	0.430214
				SD	1.67591
			6-29-22A	su1-Bn, isa2-339	21-110 5	9.16
					21-110 6		11.98
					21-110 7	9.8
					21-110 8	11.5
			6-29-22B		21-110 9	9.74
					21-110 10	8.36
					Al 21-67 1		7.5
					Al 21-67 2	8.05
					Al 21-67 3	9.01
					Al 21-67 4	9.12			8
					Average	9.3425
					SD	0.990666
			6-29-22A	su1-Bn	21-141 5		3.6
					21-141 6	4.66
			6-29-22B		Al 21-69 1	7.46
					Al 21-69 2	6.12
					Al 21-69 3	7.16
					Al 21-69 4		9.94
					21-141 1	5.47
					21-141 2	4.13
					21-141 3	9.07
					21-141 4	6.45
					21-69 1	6.78
					21-69 2	4.71
					21-69 3	5.2
					21-69 4	8.52			12
					Average	6.31083
					SD	1.49432
			6-30-22A	su1-st	Al 21-17 1	5.15
					Al 21-17 2	5.26
					Al 21-17 3	5.44
					Al 21-17 4	4.97
					21-27 1		5.59
					21-27 2		3.63
					21-27 3	5.46
					21-27 4	4.84			6
					Average	5.18667
					SD	0.228303
			6-30-22A	su1-st, isa2-339	Al 21-71 1	6.53		avg	5.3625
					Al 21-71 2	5.1
					Al 21-71 3		4.66
					Al 21-71 4	5.16
					21-71 1		9.8	avg	7.175
					21-71 2	5.85
					21-71 3	7.25
					21-71 4	5.8			6
					Average	5.94833
					SD	0.753379
			6-30-22B	su1-p	16-15 1		5.23
					16-15 2	2.81
					16-15 3	3.22
					16-15 4	3.55
					21-54 1	2.48
					21-54 2	2.24
					21-54 3	3.71
					21-54 4		2.06
					21-52 3	2.55
					21-52 4	2.49			8
					Average	2.88125
					SD	0.51099
			6-30-22B	su1-p, isa2-339	16-94 1	9.3
					16-94 2	8.95
					16-94 3	8.68
					16-94 4		5.46
			CN 11-06-19		16-94-1 old	9.69529			from 2019 Content file in LAB DATA/AM/CONTENT/2019 CURTISS
					16-94-2 old	9.71189
					16-101-1	10.0138
					16-101-2	9.32516			7
					Average	9.38231				0.0969529	9.69529
					SD	0.430214				0.0971189	9.71189
										0.100138	10.0138
			2022-07-05	isa2-339	21-143 5	4.12				0.0932516	9.32516
					21-143 6	4.13
					21-143 7	3.89
					21-143 8	4.31
					Average	4.1125
					SD	0.14906
